# Supplementary material for: Metformin and sodium dichloroacetate effects on proliferation, apoptosis, and metabolic activity tested alone and in combination in a canine prostate and a bladder cancer cell line
Source: PLoS One. 2021 Sep 27;16(9):e0257403. doi: 10.1371/journal.pone.0257403 (PMC8476037; doi:10.1371/journal.pone.0257403)
Supplement: S1 File — (XLSX) [file pone.0257403.s007.xlsx]

## Sheet: Supporting information Figure 1
Supporting information for Figure 1: Cell count of fibroblasts, Adcarc1258 and-, TCC1506 after single metformin application and single DCA application over 48 h and 96 h in [%].
48 h
	0.1 mM metformin			1 mM metformin			5 mM metformin
mean values see Supporting information Figure 2	fibroblasts	Adcarc1258	TCC1506	fibroblasts	Adcarc1258	TCC1506	fibroblasts	Adcarc1258	TCC1506
cell count	109.983	74.7316	86.408	114.805	75.3479	66.6806	89.0503	24.6123	29.3323
standard deviation	3.24958	7.3464	14.6204	4.14231	7.91969	9.4708	4.87229	5.69273	6.32862
96 h
	0.1 mM metformin			1 mM metformin			5 mM metformin
mean values see Supporting information Figure 2	fibroblasts	Adcarc1258	TCC1506	fibroblasts	Adcarc1258	TCC1506	fibroblasts	Adcarc1258	TCC1506
cell count	100.895	73.6221	82.304	112.13	69.7647	61.2584	84.9775	13.054	16.9496
standard deviation	6.82108	11.5227	8.36545	8.66585	15.4965	15.3591	13.4517	2.68929	2.52787
48 h
	3 mM DCA			5 mM DCA			10 mM DCA
mean values see Supporting information Figure 2	fibroblasts	Adcarc1258	TCC1506	fibroblasts	Adcarc1258	TCC1506	fibroblasts	Adcarc1258	TCC1506
cell count	97.1692	83.996	76.8091	95.2625	66.0239	71.233	72.3343	45.507	55.2547
standard deviation	6.87663	10.1057	10.9768	9.71967	6.46203	15.5975	10.9935	5.09897	12.6031
96 h
	3 mM DCA			5 mM DCA			10 mM DCA
mean values see Supporting information Figure 2	fibroblasts	Adcarc1258	TCC1506	fibroblasts	Adcarc1258	TCC1506	fibroblasts	Adcarc1258	TCC1506
cell count	82.8483	92.7448	92.8343	88.3046	77.148	83.3389	53.2543	62.2434	63.9305
standard deviation	5.42417	7.3595	7.73121	9.14559	7.15347	16.4431	10.3631	11.2117	9.72079

## Sheet: Supporting information Figure 2
S3 Excel file. Cell count raw data. Cell count of Adcarc1258, TCC1506 and fibroblasts after exposure to DCA, metformin or the combination (metformin + DCA) over 48 h and 96 h.
Adcarc1258 48 h		DCA			metformin			metformin/ DCA
	control	3 mM	5 mM	10 mM	0.1 mM	1 mM	5 mM	0.1/3 mM	1/ 3 mM	5/3 mM	0.1/5 mM	1/5 mM	5/5 mM	0.1/10 mM	1/10 mM	5/10 mM
mean value 1 [%]	100	95.3678	66.6203	40.9145	70.0795	82.7237	18.0716	59.0457	51.9483	18.9066	53.4394	50.2783	13.5388	42.4056	36.3221	7.61034
mean value 2 [%]	100	80.5765	72.167	50.994	83.2008	76.3419	27.3161	67.8728	56.6004	18.8231	58.3897	52.6044	14.7853	46.4612	38.8986	11.1829
mean value 3 [%]	100	76.0437	59.2843	44.6123	70.9145	66.9781	28.4493	63.7575	63.5189	21.3519	60.1193	57.2565	18.6584	40.9742	24.0358	12.5129
mean value total [%]	100	83.996	66.0239	45.507	74.7316	75.3479	24.6123	63.5586	57.3559	19.6938	57.3161	53.3797	15.6608	43.2803	33.0855	10.4354
standard deviation [%]	0	10.1057	6.46203	5.09897	7.3464	7.91969	5.69273	4.41688	5.82217	1.43652	3.46695	3.46695	2.66978	2.84621	7.94245	2.53533
Adcarc1258 96 h		DCA			metformin			metformin/ DCA
	control	3 mM	5 mM	10 mM	0.1 mM	1 mM	5 mM	0.1/3 mM	1/ 3 mM	5/3 mM	0.1/5 mM	1/5 mM	5/5 mM	0.1/10 mM	1/10 mM	5/10 mM
mean value 1 [%]	100	93.2301	83.5055	55.5938	61.037	51.8718	15.1463	70.7688	60.6426	10.7487	26.7068	23.7235	13.1383	15.6842	9.85657	8.62522
mean value 2 [%]	100	99.8496	78.5363	75.188	83.6541	78.5564	13.995	70.1754	64.1604	8.1275	35.5088	32.1604	15.5188	34.5865	29.3534	3.66165
mean value 3 [%]	100	85.1546	69.4021	55.9485	76.1753	78.866	10.0206	75.9381	71.134	7.42268	48.866	44.8454	12.4948	19.9639	21.5258	3.1067
mean value total [%]	100	92.7448	77.148	62.2434	73.6221	69.7647	13.054	72.2941	65.3123	8.7238	37.0272	33.5764	13.7173	23.4115	20.2452	5.13119
standard deviation [%]	0	7.3595	7.15347	11.2117	11.5227	15.4965	2.68929	3.16973	5.33974	1.77722	11.1573	10.6319	1.59296	9.91154	9.81128	3.03861
TCC1506 48h		DCA			metformin			metformin/ DCA
	control	3 mM	5 mM	10 mM	0.1 mM	1 mM	5 mM	0.1/3 mM	1/ 3 mM	5/3 mM	0.1/5 mM	1/5 mM	5/5 mM	0.1/10 mM	1/10 mM	5/10 mM
mean value 1 [%]	100	80.1952	83.0695	68.6622	77.1245	74.4466	33.9562	77.553	65.9307	31.5461	64.0026	35.7772	26.1848	57.5756	50.8807	18.5956
mean value 2 [%]	100	85.6939	77.0709	53.4516	103.261	69.4656	31.921	63.1992	55.219	24.5834	56.6651	52.2197	29.1895	50.6129	50.4523	27.3685
mean value 3 [%]	100	64.5382	53.5587	43.6503	78.8384	56.1295	22.1197	56.7722	47.5601	20.6201	48.3635	42.7934	21.2628	43.811	41.8293	17.2995
mean value total [%]	100	76.8091	71.233	55.2547	86.408	66.6806	29.3323	65.8415	56.2366	25.5832	56.3437	43.5968	25.5457	50.6665	47.7208	21.0878
standard deviation [%]	0	10.9768	15.5975	12.6031	14.6204	9.4708	6.32862	10.6394	9.22749	5.53117	7.82452	8.25064	4.00181	6.88245	5.10664	5.47767
TCC1506 96 h		DCA			metformin			metformin/ DCA
	control	3 mM	5 mM	10 mM	0.1 mM	1 mM	5 mM	0.1/3 mM	1/ 3 mM	5/3 mM	0.1/5 mM	1/5 mM	5/5 mM	0.1/10 mM	1/10 mM	5/10 mM
mean value 1 [%]	100	85.872	68.1457	58.9404	76.0596	47.5938	17.1854	81.8874	52.351	8.63576	57.8146	47.5828	10.8841	25.3863	7.91722	2.1766
mean value 2 [%]	100	101.154	100.797	75.1329	91.8087	77.8816	19.3513	93.8703	54.4805	12.1495	66.63	64.376	25.3711	26.751	23.8318	6.25985
mean value 3 [%]	100	91.4765	81.0738	57.7181	79.0436	58.2998	14.3121	71.9631	34.1611	8.15436	52.0638	45.9228	12.1309	50.5817	23.6074	3.20805
mean value total [%]	100	92.8343	83.3389	63.9305	82.304	61.2584	16.9496	82.5736	46.9975	9.64655	58.8361	52.6272	16.1287	34.2396	18.4521	3.8815
standard deviation [%]	0	7.73121	16.4431	9.72079	8.36545	15.3591	2.52787	10.9697	11.1676	2.18097	7.33666	10.2086	8.02839	14.169	9.12419	2.12329
Fibroblasts 48 h		DCA			metformin			metformin/ DCA
	control	3 mM	5 mM	10 mM	0.1 mM	1 mM	5 mM	0.1/3 mM	1/ 3 mM	5/3 mM	0.1/5 mM	1/5 mM	5/5 mM	0.1/10 mM	1/10 mM	5/10 mM
mean value 1 [%]	100	92.3597	89.2495	64.3002	108.519	118.56	85.5984	109.939	115.889	52.0622	57.2008	36.5179	41.785	31.8458	20.2164	16.1663
mean value 2 [%]	100	94.1023	90.0619	67.8397	107.722	110.362	94.6237	105.702	100.88	64.6061	66.2555	64.0893	49.3972	39.1984	31.3848	24.8485
mean value 3 [%]	100	105.046	106.476	84.8629	113.707	115.495	86.9289	103.774	96.464	50.6683	51.5558	51.8077	49.265	42.9082	31.7044	24.9583
mean value total [%]	100	97.1692	95.2625	72.3343	109.983	114.805	89.0503	106.472	104.411	55.7788	58.3374	50.805	46.8157	37.9842	27.7685	21.991
standard deviation [%]	0	6.87663	9.71967	10.9935	3.24958	4.14231	4.87229	3.15366	10.1826	7.6763	7.41543	13.813	4.35725	5.63027	6.54232	5.04464
Fibroblasts 96 h		DCA			metformin			metformin/ DCA
	control	3 mM	5 mM	10 mM	0.1 mM	1 mM	5 mM	0.1/3 mM	1/ 3 mM	5/3 mM	0.1/5 mM	1/5 mM	5/5 mM	0.1/10 mM	1/10 mM	5/10 mM
mean value 1 [%]	100	77.2324	81.6269	51.7064	102.735	118.28	70.0757	90.2104	91.683	56.0393	47.6858	46.2833	42.5666	18.5909	13.9621	7.84479
mean value 2 [%]	100	83.2547	84.5583	64.3043	106.608	115.891	86.0459	99.056	101.551	39.7842	54.619	58.6177	46.797	34.5907	18.7404	12.0018
mean value 3 [%]	100	88.0578	98.7285	43.7522	93.3433	102.219	96.8108	111.945	113.59	26.4443	46.8212	36.5969	44.1286	27.4146	10.0912	4.26727
mean value total [%]	100	82.8483	88.3046	53.2543	100.895	112.13	84.3108	100.404	102.275	40.7559	49.7087	47.1659	44.4974	26.8654	14.2646	8.03795
standard deviation [%]	0	5.42417	9.14559	10.3631	6.82108	8.66585	13.4517	10.9296	10.9715	14.8214	4.27438	11.0369	2.13918	8.01401	4.3325	3.87088
