# Supplementary material for: Metformin and sodium dichloroacetate effects on proliferation, apoptosis, and metabolic activity tested alone and in combination in a canine prostate and a bladder cancer cell line
Source: PLoS One. 2021 Sep 27;16(9):e0257403. doi: 10.1371/journal.pone.0257403 (PMC8476037; doi:10.1371/journal.pone.0257403)
Supplement: S2 File — (XLSX) [file pone.0257403.s008.xlsx]

## Sheet: Metabolic-activity raw data
	S6 Excel file. Metabolic activity raw data. Influence of DCA, metformin, or the combination of both agents on the metabolic activity and bliss values of Adcarc1258, TCC1506, and fibroblasts over 48 h and 96 h.
	48 h												96 h
	Adcarc1258	Trial 1 [%]	Trial 2 [%]	Trial 3 [%]	Trial 4 [%]	Trial 5 [%]	Trial 6 [%]	mean value [%]	standard deviation [%]	Bliss value			Adcarc1258	Trial 1 [%]	Trial 2 [%]	Trial 3 [%]	Trial 4 [%]	Trial 5 [%]	Trial 6 [%]	mean value [%]	standard deviation [%]	Bliss value
	DCA 0.1 mM	112.43	95.5154	101.192	112.632	105.074	104.007	105.142	6.61481				DCA 0.1 mM	106.58	110.61	105.447	98.9293	109.84	102.822	105.705	4.14943
	DCA 1 mM	117.81	113.192	126.695	126.895	101.034	101.432	114.51	11.551				DCA 1 mM	101.608	101.261	105.579	96.3444	98.77	95.0777	99.7734	3.84957
	DCA 3 mM	124.426	96.0308	127.575	120.972	112.515	92.4795	112.328	14.9				DCA 3 mM	98.879	99.6217	100.197	95.9545	97.171	93.6338	97.5761	2.49343
	DCA 5 mM	109.965	95.1154	98.2726	104.982	92.9412	90.2256	98.5836	7.5				DCA 5 mM	92.8351	93.947	91.9274	76.9456	91.6359	89.3021	89.4322	6.30838
	DCA 7 mM	117.017	71.5994	76.3035	103.004	99.0118	91.679	93.1025	17.0381				DCA 7 mM	69.4395	74.5271	83.6578	69.4395	72.6937	83.6578	75.5692	6.56283
	DCA 10 mM	107.517	90.1462	61.1644	78.3083	68.0147	82.2967	81.2413	16.4771				DCA 10 mM	61.6409	31.0214	64.8873	51.8928	42.5584	63.5747	52.5959	13.5656
	DCA 15 mM	60.0255	39.1208	48.2406	51.0119	35.2574	54.803	48.0765	9.39363				DCA 15 mM	46.1413	19.9243	21.177	46.1413	31.7343	19.8644	30.8304	12.6653
	DCA 20 mM	55.0175	54.1031	33.2023	29.0184	38.0123	33.1135	40.4112	11.3277				DCA 20 mM	18.749	9.70996	7.91949	18.749	9.47109	6.60687	11.8676	5.44736
	Metformin 0.0001 mM	115.171	95.1154	119.201	114.03	95.902	91.0133	105.072	12.351				Metformin 0.0001 mM	88.7409	107.566	96.6528	88.7409	104.92	96.6528	97.2123	7.88377
	Metformin 0.001 mM	109.79	90.8846	112.092	111.209	101.654	95.9472	103.596	8.85851				Metformin 0.001 mM	96.3444	101.387	97.8342	96.3444	98.893	97.8342	98.1062	1.88357
	Metformin 0.01mM	114.336	105.577	109.533	101.972	110.919	98.8813	106.87	5.80868				Metformin 0.01mM	90.4955	98.2346	103.61	90.4955	95.818	103.61	97.0438	5.91443
	Metformin 0.1 mM	109.965	101.269	108.853	106.155	110.809	90.9864	104.673	7.53968				Metformin 0.1 mM	89.3258	91.8033	95.9965	89.3258	89.5449	95.9965	91.9988	3.23461
	Metformin 0.3 mM	106.49	97.8122	104.248	115.107	112.794	97.2883	105.623	7.40929				Metformin 0.3 mM	89.7157	97.9823	89.6959	89.7157	95.572	89.6959	92.0629	3.73035
	Metformin 1 mM	102.925	104.873	105.016	89.4811	82.1544	81.3881	94.3062	11.3001				Metformin 1 mM	79.0902	90.5422	94.9464	79.0902	88.3149	94.9464	87.8217	7.2339
	Metformin 5 mM	70.7794	49.2154	74.984	68.9074	65.9882	52.1231	63.6663	10.5226				Metformin 5 mM	43.3144	33.9218	40.8663	43.3144	33.0873	40.8663	39.2284	4.57446
	Metformin 10 mM	49.3007	43.4231	37.62	47.1718	51.4706	49.294	46.38	5.08024				Metformin 10 mM	12.9001	0.37831	4.37541	12.9001	0.369004	4.37541	5.88305	5.72242
	Metformin 0.0001 mM, DCA 0.1mM	132.72	98.6538	128.134	119.193	118.081	97.8544	115.773	14.6368	-0.0538971			Metformin 0.0001 mM, DCA 0.1mM	112.234	111.349	107.023	102.486	108.364	106.76	108.036	3.52615	-0.0527783
	Metformin 0.0001 mM, DCA 1 mM	121.678	96.3462	117.083	105.916	107.61	95.8005	107.406	10.6	0.129076			Metformin 0.0001 mM, DCA 1 mM	104.435	98.8651	105.316	102.486	96.31	105.316	102.121	3.74904	-0.0512946
	Metformin 0.0001 mM, DCA 3mM	112.93	112.423	108.906	84.5506	112.51	85.9177	102.873	13.7463	0.151597			Metformin 0.0001 mM, DCA 3mM	92.6401	88.7768	100.328	92.6401	86.5929	100.328	93.551	5.73982	0.0130493
	Metformin 0.0001 mM, DCA 5 mM	118.357	100.269	117.21	122.314	91.8382	91.8394	103.903	13.1	-0.00321581			Metformin 0.0001 mM, DCA 5 mM	76.2632	98.739	90.746	81.2348	84.0098	90.6147	86.9346	8.02913	4.46581e-05
	Metformin 0.0001 mM, DCA 7 mM	104.196	101.423	101.088	111.728	89.3015	81.2764	98.1687	11	-0.00348615			Metformin 0.0001 mM, DCA 7 mM	63.3956	71.6267	76.9635	63.3956	69.9877	77.0947	70.4106	6.12692	0.0305194
	Metformin 0.0001 mM, DCA 10 mM	99.3007	88.4231	78.055	87.1303	80.5882	69.8331	83.8884	10.1	0.0155891			Metformin 0.0001 mM, DCA 10 mM	62.4208	41.1097	62.9184	61.9334	47.6015	63.1809	56.5274	9.65866	-0.0539775
	Metformin 0.0001 mM, DCA 15 mM	65.5147	75.7154	47.2514	60.8915	46.9957	67.7209	60.6816	11.5468	-0.101898			Metformin 0.0001 mM, DCA 15 mM	39.3176	22.1942	24.7211	39.5126	21.8942	25.9024	28.9237	8.26618	0.0104729
	Metformin 0.0001 mM, DCA 20 mM	97.2028	44.815	11.0755	24.1406	34.0135	42.0664	31.2222	13.8401	0.113087			Metformin 0.0001 mM, DCA 20 mM	19.0414	9.33165	6.47561	18.9439	8.85609	6.73813	11.5645	5.86298	-0.000277476
	Metformin 0.001 mM, DCA 0,1mM	127.972	104.038	126.552	108.614	110.037	101.082	113.049	11.473	-0.0416276			Metformin 0.001 mM, DCA 0,1mM	98.1966	108.953	106.891	97.2218	105.043	106.629	103.822	4.90567	-0.00119391
	Metformin 0.001 mM, DCA 1 mM	127.448	113.962	104.671	103.84	122.169	103.136	112.537	10.4214	0.0608885			Metformin 0.001 mM, DCA 1 mM	87.3761	114.124	103.61	87.3761	99.016	103.61	99.1852	10.4043	-0.0130132
	Metformin 0.001 mM, DCA 3 mM	123.164	107.346	131.679	112.494	110.015	97.9277	113.771	11.9748	0.0247477			Metformin 0.001 mM, DCA 3 mM	93.6149	85.7503	98.3592	93.6149	82.4108	98.4905	92.0401	6.61488	0.0368814
	Metformin 0.001 mM, DCA 5 mM	108.042	97.2692	127.319	119.305	108.934	100.202	110.178	11.4	-0.080495			Metformin 0.001 mM, DCA 5 mM	80.9423	96.2169	89.5646	80.7474	81.5498	89.4334	86.4091	6.33798	0.0132947
	Metformin 0.001 mM, DCA 7 mM	109.895	92.1154	92.3929	114.502	90.6115	88.8318	98.0582	11.1222	-0.0161013			Metformin 0.001 mM, DCA 7 mM	76.7506	79.9496	89.9584	76.8481	71.8327	76.9635	78.7171	6.09453	-0.0457901
	Metformin 0.001 mM, DCA 10 mM	122.028	71.8077	81.5099	76.3363	76.0662	72.5472	75.6535	3.8527	0.0859583			Metformin 0.001 mM, DCA 10 mM	50.8205	48.2976	55.699	50.528	46.6175	55.4364	51.2332	3.69326	0.00366723
	Metformin 0.001 mM, DCA 15 mM	110.49	73.1923	54.7383	54.1256	43.1985	79.4935	60.9497	14.95	-0.111604			Metformin 0.001 mM, DCA 15 mM	20.4062	19.4199	28.0026	20.5037	18.4502	27.6088	22.3986	4.25617	0.0784802
	Metformin 0.001 mM, DCA 20 mM	133.916	38.3462	14.0755	22.6777	36.3603	48.4871	31.9894	13.595	0.0988281			Metformin 0.001 mM, DCA 20 mM	12.3152	7.4401	10.4135	15.3371	7.13407	6.47561	9.8526	3.49496	0.0179022
	Metformin 0.01mM, DCA 0.1 mM	115.65	100.962	122.784	121.863	103.519	96.1982	110.163	11.4027	0.0216178			Metformin 0.01mM, DCA 0.1 mM	89.1308	108.827	119.361	88.9358	104.92	119.23	105.068	13.662	-0.0248743
	Metformin 0.01mM, DCA 1mM	119.42	100.207	104.543	112.418	109.978	99.835	107.733	7.65193	0.147184			Metformin 0.01mM, DCA 1mM	86.0114	98.9912	99.8031	87.1812	95.941	99.8031	94.6218	6.3879	0.0220209
	Metformin 0.01mM, DCA 3 mM	115.657	93.2692	124.376	118.298	108.772	102.182	110.426	11.3929	0.0964415			Metformin 0.01mM, DCA 3 mM	88.7409	86.633	97.7029	88.7409	78.3518	97.3091	89.5798	7.23722	0.0511186
	Metformin 0.01mM, DCA 5 mM	127.077	87.6538	100.855	100.963	95.3382	90.9666	100.476	14.0657	0.0482554			Metformin 0.01mM, DCA 5 mM	81.7222	79.319	89.3021	81.7222	77.3678	89.0396	83.0788	4.99386	0.0370961
	Metformin 0.01mM, DCA 7 mM	132.343	83.4308	82.1742	117.196	82.8809	81.8394	89.5042	15.4924	0.100229			Metformin 0.01mM, DCA 7 mM	69.8294	87.768	78.8011	69.6344	71.8327	76.1759	75.6736	6.9525	-0.023383
	Metformin 0.01mM, DCA 10 mM	80.1965	81.0919	78.2598	78.3083	83.514	84.5503	80.9868	2.6204	0.0591192			Metformin 0.01mM, DCA 10 mM	53.4525	47.6671	50.3172	53.55	46.3715	49.9234	50.2136	2.93132	0.00827507
	Metformin 0.01mM, DCA 15 mM	54.6993	69.4231	32.2745	49.5112	52.3162	56.815	52.5065	12.0655	-0.0113531			Metformin 0.01mM, DCA 15 mM	18.1641	22.4464	29.9716	18.4565	18.2042	26.2962	22.2565	4.96963	0.0766255
	Metformin 0.01mM, DCA 20 mM	122.727	12.1154	4.86244	25.7914	32.8309	35.2833	22.1767	13.2228	0.805999			Metformin 0.01mM, DCA 20 mM	10.853	8.82724	5.55677	15.5321	6.15006	5.68803	8.76786	3.91804	0.908813
	Metformin 0.1 mM, DCA 0.1 mM	152.972	110.269	122.201	134.354	108.493	99.6149	114.986	13.4894	-0.0496444			Metformin 0.1 mM, DCA 0.1 mM	87.5711	103.909	107.154	87.5711	103.813	106.497	99.4193	9.27521	-0.0217208
	Metformin 0.1 mM, DCA 1 mM	117.657	113.5	122.864	114.023	112.103	96.7886	112.823	8.76036	-0.120122			Metformin 0.1 mM, DCA 1 mM	82.892	93.8209	100.197	81.9171	90.2829	100.197	91.5511	8.05051	0.0844888
	Metformin 0.1 mM, DCA 3 mM	143.357	98.3462	101.855	124.183	109.596	107.244	108.245	9.94548	0.0933593			Metformin 0.1 mM, DCA 3 mM	80.9423	70.9962	97.0466	80.9423	74.1697	97.1779	83.5458	11.1988	0.0622301
	Metformin 0.1 mM, DCA 5 mM	96.5035	80.8077	105.694	124.702	105.515	87.3648	95.177	11.0312	0.0801695			Metformin 0.1 mM, DCA 5 mM	74.7035	86.3808	87.5957	74.606	71.9557	86.9394	80.3635	7.31616	0.0191299
	Metformin 0.1 mM, DCA 7 mM	128.322	84.2692	84.1971	115.568	87.3162	86.8513	91.6404	13.4528	0.0581398			Metformin 0.1 mM, DCA 7 mM	69.2445	72.7617	89.0396	68.9521	69.7417	76.0446	74.2974	7.71495	-0.0477458
	Metformin 0.1 mM, DCA 10mM	84.0329	75.2692	65.9066	66.684	77.9412	80.6895	75.0872	7.40928	0.100229			Metformin 0.1 mM, DCA 10mM	49.0658	40.3531	47.9545	48.9683	39.1144	47.2982	45.459	4.5002	0.0292857
	Metformin 0.1 mM, DCA 15 mM	54.1518	40.0109	50.0263	40.0106	36.0294	50.0181	45.0412	7.27252	0.05291			Metformin 0.1 mM, DCA 15 mM	16.7019	8.57503	19.8644	16.5069	9.5941	20.1269	15.2282	5.00611	0.131354
	Metformin 0.1 mM, DCA 20 mM	32.4825	22.9418	30.4449	29.3202	29.6324	37.007	30.3048	4.5895	0.120045			Metformin 0.1 mM, DCA 20 mM	15.0447	2.77427	8.70707	15.1422	2.95203	6.08182	8.45034	5.59269	0.0246768
	Metformin 0.3 mM, DCA 0.1 mM	102.113	101.042	124.117	117.129	97.1324	102.14	107.279	10.3728	0.0373484			Metformin 0.3 mM, DCA 0.1 mM	93.3225	105.801	119.755	87.4736	103.444	119.492	104.881	13.2231	-0.0756639
	Metformin 0.3 mM, DCA 1 mM	112.063	106.962	110.418	110.407	117.978	104.676	110.417	4.57761	0.105295			Metformin 0.3 mM, DCA 1 mM	68.9521	92.5599	93.2794	67.9773	89.7909	93.2794	84.3065	12.342	0.0754779
	Metformin 0.3 mM, DCA 3 mM	116.853	110.654	93.0972	124.418	118.404	103.119	111.091	11.5768	0.0758963			Metformin 0.3 mM, DCA 3 mM	74.606	74.6532	80.6388	74.606	72.4477	80.245	76.1995	3.39467	0.13632
	Metformin 0.3 mM, DCA 5 mM	100	97.0385	78.4389	122.418	114.007	98.6613	97.6292	12.6841	0.0649957			Metformin 0.3 mM, DCA 5 mM	67.5873	90.0378	81.5576	67.5873	75.5228	81.4264	77.2865	8.82311	0.0504733
	Metformin 0.3 mM, DCA 7 mM	98.1365	90.6538	91.2649	95.5371	94.8162	89.7721	93.3634	3.29426	0.049821			Metformin 0.3 mM, DCA 7 mM	68.2697	70.2396	75.9134	67.7823	67.2817	76.1759	70.9438	4.07736	-0.013725
	Metformin 0.3 mM, DCA 10 mM	75.7832	73.2392	72.5208	75.8173	67.0221	85.95	75.0554	7.73746	0.108025			Metformin 0.3 mM, DCA 10 mM	52.6726	39.4704	42.179	48.1885	36.0394	41.9164	43.411	6.03694	0.0501032
	Metformin 0.3 mM, DCA 15 mM	37.319	33.0115	37.0377	41.9491	37.2647	39.1711	37.6255	2.93056	0.131401			Metformin 0.3 mM, DCA 15 mM	18.554	11.6015	21.177	18.3591	8.85609	21.0457	16.5989	5.14934	0.117845
	Metformin 0.3 mM, DCA 20 mM	31.1748	33.8077	41.7108	12.8755	28.7059	43.1517	31.9044	10.9467	0.107811			Metformin 0.3 mM, DCA 20 mM	14.9472	2.52207	1.6189	14.9472	2.58303	1.48764	6.351	6.67372	0.0457462
	Metformin 1 mM, DCA 0.1 mM	114.163	121.969	121.305	118.843	105.49	107.811	114.93	7.01275	-0.158156			Metformin 1 mM, DCA 0.1 mM	79.5483	104.414	106.366	79.5483	103.444	106.104	96.5707	13.2296	-0.0373887
	Metformin 1 mM, DCA 1 mM	132.517	97.1923	116.315	128.127	113.787	103.356	111.755	11.9955	-0.0376011			Metformin 1 mM, DCA 1 mM	67.5873	91.0467	99.9344	66.8075	88.4379	99.9344	85.6247	15.0085	0.01998
	Metformin 1 mM, DCA 3 mM	135.839	89.9615	116.187	115.361	103.64	106.29	106.288	10.6521	-0.00349266			Metformin 1 mM, DCA 3 mM	74.5085	77.1753	80.245	74.5085	67.8967	79.9825	75.7194	4.58044	0.0997361
	Metformin 1 mM DCA 5 mM	100.699	95.7231	102.297	97.9983	103.999	102.189	100.484	3.08016	-0.0751037			Metformin 1 mM DCA 5 mM	67.1974	67.2131	80.7701	66.905	65.3137	81.0326	71.4053	7.38953	0.0713558
	Metformin 1 mM, DCA 7 mM	65.1678	88.6538	86.7338	92.4909	84.5588	112.268	88.3121	15.124	-0.0043777			Metformin 1 mM, DCA 7 mM	67.3924	74.1488	81.2951	66.6125	67.4047	68.1689	70.8371	5.81295	-0.0447085
	Metformin 1 mM, DCA 10 mM	79.9301	80.3462	73.5475	74.987	77.0588	89.3978	79.2112	5.65905	-0.0254218			Metformin 1 mM, DCA 10 mM	48.091	39.2182	41.1289	47.9935	35.7934	40.8663	42.1819	4.92197	0.0400879
	Metformin 1 mM, DCA 15 mM	55.9441	32.5	46.4786	48.4255	27.5809	60.4309	45.2267	12.8932	0.00153719			Metformin 1 mM, DCA 15 mM	15.5321	10.8449	11.9886	15.2396	7.74908	11.8574	12.2019	2.90349	0.148739
	Metformin 1 mM, DCA 20 mM	29.3217	28.0385	34.0549	28.0747	27.1471	29.1291	29.2943	2.4644	0.08836			Metformin 1 mM, DCA 20 mM	7.14866	2.52207	4.11289	12.8026	2.33702	2.80026	5.28725	4.09535	0.0513505
	Metformin 5 mM, DCA 0.1 mM	65.6573	60.1154	85.7326	51.0285	57.4059	82.5413	67.0802	14.0623	-0.00139146			Metformin 5 mM, DCA 0.1 mM	45.069	43.7579	36.0096	41.3647	42.8044	22.8834	38.6482	8.33644	0.0281818
	Metformin 5 mM, DCA 1 mM	71.0559	54.0977	87.5809	61.1902	58.1985	64.2268	66.0584	12.0007	0.0686739			Metformin 5 mM, DCA 1 mM	28.2047	34.5523	27.4776	28.2047	33.3333	14.3513	27.6873	7.17542	0.114522
	Metformin 5 mM, DCA 3 mM	62.4126	51.0385	73.0646	54.0218	60.5147	67.7792	61.4719	8.25027	0.100638			Metformin 5 mM, DCA 3 mM	24.7929	34.4262	27.7401	24.7929	33.0873	14.4826	26.5537	7.18311	0.117239
	Metformin 5 mM, DCA 5 mM	61.5133	60.5385	55.9102	51.9529	58.9706	56.7926	57.613	3.49924	0.0517051			Metformin 5 mM, DCA 5 mM	23.3306	39.4704	13.8263	23.2331	36.0394	14.0888	24.9981	10.7803	0.100847
	Metformin 5 mM, DCA 7 mM	29.9587	36.3462	43.1798	55.5839	45.9559	52.5949	43.9366	9.67752	0.153496			Metformin 5 mM, DCA 7 mM	24.5004	32.6608	10.5972	23.818	31.8573	10.8073	22.3735	9.74515	0.0727112
	Metformin 5 mM, DCA 10 mM	28.8462	15.2692	10.7486	30.3581	39.7794	32.3492	26.2251	10.9975	0.255664			Metformin 5 mM, DCA 10 mM	24.3054	19.2938	4.37541	24.4029	18.8192	4.63793	15.9725	9.19358	0.0466011
	Metformin 5 mM, DCA 15 mM	44.0329	10.1385	25.0473	24.8573	21.6912	24.7937	25.0935	10.9002	0.0551586			Metformin 5 mM, DCA 15 mM	9.68318	4.79193	2.14395	9.5857	4.79705	1.6189	5.43679	3.50684	0.0665751
	Metformin 5 mM, DCA 20 mM	30.4196	2.57692	4.73448	9.91178	15.9559	18.0451	13.6073	10.2168	0.121332			Metformin 5 mM, DCA 20 mM	14.5573	2.64817	3.58784	11.6328	2.21402	3.06279	6.28382	5.37562	-0.0162836
	Metformin 10 mM, DCA 0.1 mM	51.9231	54.2692	73.8324	45.7187	48.3824	55.9692	55.0158	9.95523	-0.0626742			Metformin 10 mM, DCA 0.1 mM	7.14866	29.5082	14.3513	9.87815	28.6593	14.3513	17.3162	9.52465	-0.110975
	Metformin 10 mM, DCA 1 mM	61.5385	51.0385	49.5202	43.5392	54.0074	56.7027	52.7244	6.20707	0.00384559			Metformin 10 mM, DCA 1 mM	9.39074	20.8071	7.78823	9.29326	19.4342	7.78823	12.417	6.02331	-0.0654724
	Metformin 10 mM, DCA 3 mM	60.6643	31.1923	47.3448	43.2278	51.4706	52.815	47.7858	10.0104	0.0431173			Metformin 10 mM, DCA 3 mM	6.9537	4.91803	8.05075	6.9537	5.04305	8.18202	6.68354	1.41908	-0.00943089
	Metformin 10 mM, DCA 5 mM	52.9831	45.9	53.8708	39.9054	30.7524	48.6338	45.3409	8.77141	0.0038214			Metformin 10 mM, DCA 5 mM	6.75873	4.53972	5.42551	6.75873	4.55105	5.55677	5.59842	0.994195	-0.00337079
	Metformin 10 mM, DCA 7 mM	48.4266	19.2692	15.2271	41.8786	35.6985	39.978	33.413	13.2376	0.09767			Metformin 10 mM, DCA 7 mM	0.909829	4.91803	9.23212	5.78392	4.79705	9.36338	5.83405	3.16758	-0.0138828
	Metformin 10 mM, DCA 10 mM	16.2587	24.8846	13.9475	25.0649	31.1765	42.1786	25.5851	10.2935	0.121332			Metformin 10 mM, DCA 10 mM	5.58895	3.90921	1.35638	5.58895	3.93604	1.35638	3.62265	1.90709	-0.00528406
	Metformin 10 mM, DCA 15 mM	27.2727	3.73077	1.40755	23.3005	20.0368	26.1874	16.9893	11.4722	0.053094			Metformin 10 mM, DCA 15 mM	7.63607	6.43127	3.19405	7.73355	3.32103	1.35638	4.94539	2.67612	-0.0313162
	Metformin 10 mM, DCA 20 mM	16.4834	20.0038	7.40355	23.8822	20.1838	13.9907	16.9913	5.7955	0.0175687			Metformin 10 mM, DCA 20 mM	7.83103	4.66583	1.35638	5.8814	2.09102	1.22511	3.84179	2.7145	-0.0314362
	48 h												96 h
	TCC1506	Trial 1 [%]	Trial 2 [%]	Trial 3 [%]	Trial 4 [%]	Trial 5 [%]	Trial 6 [%]	mean value [%]	standard deviation [%]	Bliss value			TCC1506	Trial 1 [%]	Trial 2 [%]	Trial 3 [%]	Trial 4 [%]	Trial 5 [%]	Trial 6 [%]	mean value [%]	standard deviation [%]	Bliss value
	DCA 0.1 mM	98.8496	117.082	87.4088	87.3814	98.5738	98.5827	97.9798	10.8669				DCA 0.1 mM	96.4585	102.191	97.2687	96.1872	98.9032	96.399	97.9013	2.32739
	DCA 1 mM	104.928	100.847	91.8658	91.0465	92.5891	99.9191	96.8658	5.7848				DCA 1 mM	103.912	99.4004	101.596	101.256	100.38	96.7726	100.553	2.38809
	DCA 3 mM	100.931	105.751	89.5741	89.5515	98.3321	97.7477	96.9812	6.40288				DCA 3 mM	103.956	103.935	100.825	101.256	100.506	97.6858	101.361	2.36201
	DCA 5 mM	104.875	137.025	84.0404	84.0058	98.9123	99.154	94.1976	9.58971				DCA 5 mM	100.512	104.415	100.782	100.13	99.325	97.5613	100.454	2.26047
	DCA 7 mM	99.6713	116.346	74.176	74.1199	96.2533	97.2643	88.297	12.9758				DCA 7 mM	105.568	101.494	96.5832	100.13	98.1439	93.6179	99.2561	4.14207
	DCA 10 mM	86.8529	116.289	71.9143	71.8534	93.256	91.2437	83.0241	10.4298				DCA 10 mM	103.912	99.7057	94.998	98.9601	96.4986	92.0821	97.6927	4.11106
	DCA 15 mM	67.7896	104.391	56.035	55.9396	79.2845	87.8598	69.3817	14.1498				DCA 15 mM	91.7075	87.8884	90.1139	91.1612	85.0243	87.35	88.8742	2.56562
	DCA 20 mM	59.0238	63.8555	72.592	71.424	64.8296	75.423	67.858	6.25444				DCA 20 mM	69.3473	87.2779	58.4098	69.3241	84.4337	56.7989	70.9319	12.7368
	Metformin 0.0001 mM	94.8647	122.722	92.142	99.9017	109.586	99.6491	103.144	11.2882				Metformin 0.0001 mM	101.951	99.7493	95.7264	99.6101	100.717	95.2368	98.8317	2.73116
	Metformin 0.001 mM	105.588	119.688	90.2478	90.2267	99.2507	97.9675	100.495	11.0698				Metformin 0.001 mM	106.135	104.284	99.1538	105.589	100.886	94.8217	101.812	4.37848
	Metformin 0.01mM	100.548	103.824	83.4149	83.3789	98.8156	94.4518	94.0722	8.80463				Metformin 0.01mM	103.65	103.543	98.1684	102.903	100.127	95.1953	100.598	3.42396
	Metformin 0.1 mM	108.491	135.042	89.911	89.8891	96.9785	98.0554	96.6649	7.6389				Metformin 0.1 mM	101.82	101.799	98.2113	101.213	98.9032	95.2368	99.5305	2.5995
	Metformin 0.3 mM	98.6853	120.595	91.6433	91.6251	99.299	96.7809	95.6067	3.74337				Metformin 0.3 mM	102.822	102.845	101.724	97.8769	98.6501	93.5764	99.5826	3.62165
	Metformin 1 mM	96.8228	119.575	80.1909	80.1479	92.3374	92.6939	88.4386	7.75184				Metformin 1 mM	102.386	97.3945	99.7108	97.4437	94.3472	94.116	97.5664	3.16683
	Metformin 5 mM	62.3117	88.4703	60.3657	60.2797	75.0302	73.5772	66.3129	7.35766				Metformin 5 mM	45.723	44.7618	34.1604	45.3206	43.3875	33.097	41.0751	5.83146
	Metformin 10 mM	65.2985	81.9184	57.0936	72.0005	64.1551	54.019	65.7475	10.1566				Metformin 10 mM	0.740983	4.208	3.18469	13.7348	6.22232	8.77235	6.14386	4.60941
	Metformin 0.0001 mM, DCA 0.1mM	95.1246	117.592	94.9154	94.9044	96.5917	98.0993	99.5379	8.93327	0.0143562			Metformin 0.0001 mM, DCA 0.1mM	101.515	100.752	99.7537	100.737	101.687	96.6481	100.182	1.86262	-0.0342457
	Metformin 0.0001 mM, DCA 1 mM	100.329	117.025	95.5409	95.5313	96.6884	101.835	101.158	8.19892	-0.0132881			Metformin 0.0001 mM, DCA 1 mM	100.904	104.938	88.9571	100.26	101.35	85.7726	97.0304	7.72721	0.0234767
	Metformin 0.0001 mM, DCA 3mM	92.9334	84.221	91.4027	91.384	93.546	98.1872	91.9457	4.53377	0.0799879			Metformin 0.0001 mM, DCA 3mM	103.258	107.38	96.926	102.6	100.928	93.867	100.827	4.80977	-0.00650019
	Metformin 0.0001 mM, DCA 5 mM	88.9893	114.363	78.218	78.1707	85.7626	96.737	90.3734	13.6807	0.0670241			Metformin 0.0001 mM, DCA 5 mM	102.822	106.726	98.297	102.036	99.0297	93.9915	100.484	4.37936	-0.0120322
	Metformin 0.0001 mM, DCA 7 mM	95.0151	116.289	81.9713	81.9322	97.0752	97.6159	90.7219	8.06467	0.00272967			Metformin 0.0001 mM, DCA 7 mM	102.168	112.351	97.6115	101.516	100.253	94.1575	101.343	6.14233	-0.0324658
	Metformin 0.0001 mM, DCA 10 mM	83.5661	118.215	91.2583	91.2394	90.8871	96.0338	90.597	4.47007	-0.0503609			Metformin 0.0001 mM, DCA 10 mM	98.2456	100.665	97.1402	97.5737	97.047	94.116	97.4646	2.11457	-0.00913197
	Metformin 0.0001 mM, DCA 15 mM	89.1537	117.082	77.5443	77.4956	77.7858	92.8258	82.961	7.44406	-0.114594			Metformin 0.0001 mM, DCA 15 mM	91.1409	95.2142	88.3573	90.338	93.63	85.6066	90.7145	3.48479	-0.0287862
	Metformin 0.0001 mM, DCA 20 mM	84.3492	97.5613	59.8061	76.3581	82.8812	84.067	80.8372	12.4017	-0.110033			Metformin 0.0001 mM, DCA 20 mM	63.0271	77.6845	64.2793	58.3189	76.4185	62.1121	66.9734	8.06599	0.0312982
	Metformin 0.001 mM, DCA 0,1mM	108.272	121.501	97.2732	97.2673	101.426	100.516	104.376	9.30631	-0.0591151			Metformin 0.001 mM, DCA 0,1mM	101.427	103.587	101.51	100.693	100.211	96.6896	100.686	2.2733	-0.0101141
	Metformin 0.001 mM, DCA 1 mM	101.589	97.5354	94.5786	94.5668	101.426	100.472	98.3613	3.27583	-0.0101246			Metformin 0.001 mM, DCA 1 mM	103.345	103.674	110.422	100.737	100.084	94.5311	102.132	5.22458	0.00242368
	Metformin 0.001 mM, DCA 3 mM	104.108	129.32	96.9364	96.9298	105.535	101.527	101.007	3.98716	-0.0354637			Metformin 0.001 mM, DCA 3 mM	103.084	103.761	100.182	102.556	100.042	94.1575	100.63	3.52063	0.0256652
	Metformin 0.001 mM, DCA 5 mM	105.04	124.108	90.4884	90.4678	99.7825	99.154	96.9865	6.36571	-0.0232286			Metformin 0.001 mM, DCA 5 mM	99.2481	101.799	98.4683	98.7002	98.4813	93.9085	98.4342	2.55104	0.0383993
	Metformin 0.001 mM, DCA 7 mM	99.6165	98.6346	87.1472	89.3149	79.5223	99.9814	92.3695	8.38291	-0.0365619			Metformin 0.001 mM, DCA 7 mM	102.43	101.799	101.896	98.5702	98.4813	94.1575	99.5556	3.16338	0.014987
	Metformin 0.001 mM, DCA 10 mM	87.8389	107.507	87.6013	87.5743	92.1924	96.0778	90.2569	3.79881	-0.0682212			Metformin 0.001 mM, DCA 10 mM	97.679	98.8335	95.2123	97.1837	94.769	92.2481	95.9876	2.38582	0.0347499
	Metformin 0.001 mM, DCA 15 mM	87.7294	120.425	86.0614	86.0312	86.9712	92.0787	87.7744	2.50733	-0.180494			Metformin 0.001 mM, DCA 15 mM	92.0562	99.008	90.5852	91.4645	89.8756	85.2745	91.3773	4.44573	-0.00893026
	Metformin 0.001 mM, DCA 20 mM	77.8143	76.4958	72.3421	87.6074	72.213	85.5307	78.6672	6.54432	-0.105586			Metformin 0.001 mM, DCA 20 mM	74.8829	81.9143	61.4088	61.4385	75.5748	59.4555	69.1125	9.49146	0.0310451
	Metformin 0.01mM, DCA 0.1 mM	102.52	117.252	96.2146	96.2064	100.604	100.121	102.153	7.81374	-0.099813			Metformin 0.01mM, DCA 0.1 mM	98.9866	100.578	96.7118	98.1369	97.1736	93.5764	97.5272	2.37514	0.0095937
	Metformin 0.01mM, DCA 1mM	105.149	135.552	100.112	100.113	100.459	100.428	101.252	2.18476	-0.10125			Metformin 0.01mM, DCA 1mM	98.42	104.982	97.3544	97.9636	99.8734	94.3651	98.8264	3.52044	0.0232751
	Metformin 0.01mM, DCA 3 mM	104.163	137.139	97.0326	97.0262	102.635	103.065	100.784	3.47284	-0.0955202			Metformin 0.01mM, DCA 3 mM	99.9891	106.813	97.74	99.4367	100	94.116	99.6826	4.14403	0.0228407
	Metformin 0.01mM, DCA 5 mM	101.205	118.952	89.2373	89.214	97.752	98.2312	99.0986	10.9188	-0.104848			Metformin 0.01mM, DCA 5 mM	96.1534	105.2	98.3398	95.4939	98.397	93.6179	97.867	4.02245	0.0318773
	Metformin 0.01mM, DCA 7 mM	100.767	118.612	88.3712	88.3459	96.0599	94.4078	93.5904	5.31541	-0.105274			Metformin 0.01mM, DCA 7 mM	97.8533	105.941	99.5823	97.227	98.2704	93.5764	98.7418	4.06269	0.0110766
	Metformin 0.01mM, DCA 10 mM	92.4833	93.291	89.1909	98.5694	87.3984	92.0196	92.1587	3.84635	-0.140621			Metformin 0.01mM, DCA 10 mM	89.8769	100.578	97.0117	89.3847	94.769	92.4141	94.0057	4.33	0.0427102
	Metformin 0.01mM, DCA 15 mM	75.0131	79.0368	88.6273	82.5146	83.1037	91.2261	83.2536	5.97819	-0.179797			Metformin 0.01mM, DCA 15 mM	89.1359	92.6851	87.6718	89.0381	89.6646	84.9424	88.8563	2.53557	0.00549146
	Metformin 0.01mM, DCA 20 mM	65.6962	68.6969	79.9889	69.9822	80.968	82.9818	74.719	7.419	0.212679			Metformin 0.01mM, DCA 20 mM	63.9861	78.513	69.4634	59.2721	75.9544	59.4555	67.7741	8.25746	0.326499
	Metformin 0.1 mM, DCA 0.1 mM	103.67	119.122	97.177	97.1709	98.8156	100.912	102.811	8.36545	-0.0809914			Metformin 0.1 mM, DCA 0.1 mM	100.469	95.0834	98.554	99.9133	92.1114	93.6594	96.6317	3.48859	0.00809973
	Metformin 0.1 mM, DCA 1 mM	101.205	116.119	95.156	95.1455	100.363	100.78	101.461	7.69716	-0.0146137			Metformin 0.1 mM, DCA 1 mM	101.384	101.406	98.3398	98.1802	89.6646	93.6179	97.0988	4.62623	0.029012
	Metformin 0.1 mM, DCA 3 mM	103.451	118.159	89.5741	89.5515	99.299	100.56	100.099	10.5855	-0.0635225			Metformin 0.1 mM, DCA 3 mM	98.6815	99.9673	97.8257	98.2236	96.6674	93.95	97.5526	2.06845	0.0333225
	Metformin 0.1 mM, DCA 5 mM	103.013	116.289	81.4901	81.4499	97.8003	96.8249	92.1156	9.99877	-0.0105958			Metformin 0.1 mM, DCA 5 mM	94.192	108.034	96.7546	93.3709	96.0768	93.6594	97.0147	5.5657	0.0296792
	Metformin 0.1 mM, DCA 7 mM	95.1794	114.929	86.687	86.6581	70.6792	95.6823	86.9772	10.1102	-0.0162497			Metformin 0.1 mM, DCA 7 mM	101.21	100.665	96.0263	97.1404	96.119	93.0783	97.3731	3.0803	0.0141704
	Metformin 0.1 mM, DCA 10mM	74.0893	112.55	70.1821	70.1173	89.7752	92.3863	79.31	10.904	0.00945137			Metformin 0.1 mM, DCA 10mM	93.2767	99.7057	93.1129	88.3882	94.3472	90.1726	93.1672	3.89782	0.0406686
	Metformin 0.1 mM, DCA 15 mM	82.6338	79.3739	70.4111	67.3948	80.5057	90.2733	78.4321	8.35718	-0.112996			Metformin 0.1 mM, DCA 15 mM	89.5282	96.0427	85.4011	88.5615	89.5381	82.7839	88.6426	4.49858	-0.00185663
	Metformin 0.1 mM, DCA 20 mM	77.387	85.4575	87.9691	70.3047	68.4124	79.51	78.1734	7.85638	-0.126743			Metformin 0.1 mM, DCA 20 mM	70.96	80.5625	64.0651	61.8718	77.9371	59.5801	69.1628	8.73095	0.0143614
	Metformin 0.3 mM, DCA 0.1 mM	103.67	119.972	94.8673	94.8561	100.508	99.6374	102.252	9.32856	-0.0857648			Metformin 0.3 mM, DCA 0.1 mM	102.386	112.177	101.724	96.7938	95.8659	93.5349	100.414	6.70956	-0.0292108
	Metformin 0.3 mM, DCA 1 mM	103.889	117.195	94.0011	93.9881	101.426	99.4617	101.66	8.58749	-0.0904645			Metformin 0.3 mM, DCA 1 mM	93.1895	100.534	96.5404	92.591	96.4143	93.5349	95.4674	2.99724	0.0466575
	Metformin 0.3 mM, DCA 3 mM	92.9334	106.317	95.3966	95.3866	97.897	97.9675	97.6497	4.64177	-0.0492913			Metformin 0.3 mM, DCA 3 mM	93.7997	102.278	93.8413	93.3709	94.7269	90.8368	94.809	3.88847	0.0612863
	Metformin 0.3 mM, DCA 5 mM	85.5695	100.508	91.1061	87.7062	94.1262	97.8356	92.8086	5.79017	-0.0275121			Metformin 0.3 mM, DCA 5 mM	97.4175	103.587	95.3408	92.5043	95.9924	92.3311	96.1955	4.13405	0.0383948
	Metformin 0.3 mM, DCA 7 mM	93.0978	50.0567	79.7097	79.6656	92.5308	93.5289	87.7066	7.32879	-0.0328872			Metformin 0.3 mM, DCA 7 mM	95.8483	96.8276	94.6553	94.844	94.5581	91.6254	94.7265	1.7514	0.0411533
	Metformin 0.3 mM, DCA 10 mM	86.3298	60.7476	70.79	62.6832	86.6328	87.471	75.7757	12.5552	0.0361489			Metformin 0.3 mM, DCA 10 mM	93.7125	97.1329	91.3563	88.3016	93.7988	88.8858	92.198	3.34875	0.0508696
	Metformin 0.3 mM, DCA 15 mM	75.3547	70.3966	70.4924	68.5633	81.554	88.1764	75.7562	7.69686	-0.0942814			Metformin 0.3 mM, DCA 15 mM	89.8769	87.9756	78.589	83.8388	84.6868	76.0594	83.5044	5.32352	0.0499881
	Metformin 0.3 mM, DCA 20 mM	69.4473	64.3921	62.9875	53.3225	78.17	75.9064	67.371	9.15677	-0.0258433			Metformin 0.3 mM, DCA 20 mM	73.6188	81.8271	65.5218	55.8492	77.5997	59.331	68.9579	10.3763	0.0167791
	Metformin 1 mM, DCA 0.1 mM	102.356	117.479	77.7849	77.7367	98.4772	99.4177	91.1544	12.31	-0.0450249			Metformin 1 mM, DCA 0.1 mM	99.7276	102.671	95.2979	96.9237	95.1065	92.3311	97.0096	3.68469	-0.014908
	Metformin 1 mM, DCA 1 mM	86.4695	113.796	86.8313	86.8028	98.9606	97.3962	91.2921	6.31221	-0.0562197			Metformin 1 mM, DCA 1 mM	107.268	100.927	95.2123	93.4575	95.1065	92.2481	97.3699	5.69112	0.00735961
	Metformin 1 mM, DCA 3 mM	98.2471	106.628	84.381	70.0469	97.8487	98.0114	92.5271	13.1275	-0.0675818			Metformin 1 mM, DCA 3 mM	98.9866	102.845	91.7419	93.8908	95.1909	88.8858	95.2569	5.02615	0.0363715
	Metformin 1 mM DCA 5 mM	87.8937	102.208	63.3197	63.5107	92.3858	75.2294	80.758	15.9898	0.0254515			Metformin 1 mM DCA 5 mM	93.8869	97.9614	92.4703	92.8943	94.769	89.5085	93.5817	2.79227	0.0442791
	Metformin 1 mM, DCA 7 mM	76.6639	74.3626	64.014	61.9142	82.7242	87.3628	74.5069	10.0613	0.0357678			Metformin 1 mM, DCA 7 mM	94.4971	96.2608	91.8276	93.8042	93.1238	88.9273	93.0735	2.50857	0.037672
	Metformin 1 mM, DCA 10 mM	61.9231	46.3173	35.3437	29.0203	53.7805	40.2769	44.4436	12.1183	0.290285			Metformin 1 mM, DCA 10 mM	96.8944	95.8683	86.0866	88.0849	92.5332	83.365	90.4721	5.47822	0.0484324
	Metformin 1 mM, DCA 15 mM	33.3881	64.353	26.7303	20.0713	49.4581	34.2562	38.0428	16.1832	0.233232			Metformin 1 mM, DCA 15 mM	70.7135	69.0941	57.5549	70.1698	83.6321	55.6593	67.804	10.1862	0.189074
	Metformin 1 mM, DCA 20 mM	24.4905	34.9626	29.9245	27.7463	38.9124	50.2252	34.3769	9.31249	0.255402			Metformin 1 mM, DCA 20 mM	39.7516	33.2934	32.0611	39.5147	32.2084	30.98	34.6349	3.94115	0.345709
	Metformin 5 mM, DCA 0.1 mM	77.2665	85.4108	69.7971	69.7316	78.7044	80.2131	76.8539	6.14207	-0.118807			Metformin 5 mM, DCA 0.1 mM	37.0927	28.9327	19.1224	36.6984	32.2084	22.6781	29.4555	7.36675	0.107576
	Metformin 5 mM, DCA 1 mM	79.7864	83.3711	56.3718	56.2771	77.0607	76.6095	69.2211	11.8356	-0.0498405			Metformin 5 mM, DCA 1 mM	45.3743	30.0665	29.0192	45.234	33.3052	28.2403	35.2066	8.00972	0.0609554
	Metformin 5 mM, DCA 3 mM	64.7768	85.4108	56.0831	55.9878	74.2084	73.8849	64.9882	9.00715	-0.00677085			Metformin 5 mM, DCA 3 mM	32.6032	32.6829	41.1868	34.9653	31.6178	25.7498	33.1343	5.01022	0.0849967
	Metformin 5 mM, DCA 5 mM	52.2323	50.9065	39.5782	39.447	71.4044	73.9288	50.7137	13.0517	0.117515			Metformin 5 mM, DCA 5 mM	23.4063	48.73	20.4934	23.3102	33.6849	19.8554	28.2467	11.2023	0.130149
	Metformin 5 mM, DCA 7 mM	44.7329	43.1445	41.0092	39.2597	54.0077	61.8826	47.3394	8.78313	0.11247			Metformin 5 mM, DCA 7 mM	44.8077	40.6192	17.88	23.1802	30.8585	21.4743	29.8033	10.942	0.109662
	Metformin 5 mM, DCA 10 mM	29.7727	40.3711	22.0093	24.0331	30.2091	41.5503	31.3242	8.12401	0.237346			Metformin 5 mM, DCA 10 mM	19.8758	21.3016	22.6784	19.974	29.0445	21.9724	22.4745	3.40118	0.176529
	Metformin 5 mM, DCA 15 mM	9.50425	25.1841	8.63742	8.43916	33.2125	53.8893	16.9955	11.5025	0.290135			Metformin 5 mM, DCA 15 mM	13.1198	27.9734	15.6093	13.2149	27.1462	15.1233	18.6978	6.94124	0.178073
	Metformin 5 mM, DCA 20 mM	4.79321	20.255	7.19384	6.99244	25.6708	38.5959	12.981	9.35862	0.319518			Metformin 5 mM, DCA 20 mM	12.2044	17.2463	15.1808	12.305	16.6842	14.7497	14.7284	2.12666	0.144069
	Metformin 10 mM, DCA 0.1 mM	57.0529	80.4816	61.8093	61.7264	61.4455	66.9413	61.7951	3.50356	0.0262354			Metformin 10 mM, DCA 0.1 mM	0.610221	2.63818	0.271341	5.026	5.04113	4.41385	3.00012	2.17059	0.030148
	Metformin 10 mM, DCA 1 mM	61.2709	81.9547	56.3237	56.2289	65.5547	71.0283	62.0813	6.32795	0.016074			Metformin 10 mM, DCA 1 mM	0.261523	0.152622	0.399871	4.80936	4.36617	4.53838	2.42132	2.36072	0.0375651
	Metformin 10 mM, DCA 3 mM	47.083	46.8272	45.2081	45.0892	62.5091	68.2597	52.4961	10.18	0.112661			Metformin 10 mM, DCA 3 mM	0.0435872	0.414259	0.399871	4.28943	4.61928	4.53838	2.38413	2.30489	0.0384333
	Metformin 10 mM, DCA 5 mM	39.0852	49.2068	43.8608	43.7389	57.1912	70.1934	46.6166	6.91247	0.153154			Metformin 10 mM, DCA 5 mM	0.0435872	0.414259	0.0999679	4.02946	4.61928	4.33083	2.25623	2.27905	0.0391554
	Metformin 10 mM, DCA 7 mM	30.2109	42.4079	31.5903	31.4419	54.8707	70.1934	38.1043	10.592	0.199481			Metformin 10 mM, DCA 7 mM	0.435872	0.588684	2.02792	4.37608	4.78802	1.96479	2.36356	1.84749	0.037346
	Metformin 10 mM, DCA 10 mM	29.1701	39.9717	29.0881	22.3043	47.2072	33.3817	33.5205	8.86948	0.210883			Metformin 10 mM, DCA 10 mM	0.392285	1.11196	1.17105	0.476603	2.34128	1.13459	1.10463	0.698071	0.0489748
	Metformin 10 mM, DCA 15 mM	7.97042	16.6289	8.10811	7.9087	32.1006	51.9117	14.5433	10.5028	0.310729			Metformin 10 mM, DCA 15 mM	0.348698	0.806715	1.38527	1.64645	2.46783	1.34214	1.33285	0.725912	0.0412746
	Metformin 10 mM, DCA 20 mM	3.2046	13.8887	5.01968	8.39804	19.241	18.3017	11.3423	6.8143	0.332114			Metformin 10 mM, DCA 20 mM	2	2.03192	2.04204	3.28943	6.90038	0.217614	2.7469	2.25871	0.0302511
	48 h												96 h
	fibroblasts	Trial 1 [%]	Trial 2 [%]	Trial 3 [%]	Trial 4 [%]	Trial 5 [%]	Trial 6 [%]	mean value [%]	standard deviation [%]	Bliss value			fibroblasts	Trial 1 [%]	Trial 2 [%]	Trial 3 [%]	Trial 4 [%]	Trial 5 [%]	Trial 6 [%]	mean value [%]	standard deviation [%]	Bliss value
	DCA 0.1 mM	123.826	122.251	109.982	126.887	113.444	110.297	117.781	10.0417				DCA 0.1 mM	105.842	85.4288	115.831	105.842	85.5	114.038	102.08	13.5097
	DCA 1 mM	109.217	115.345	101.576	112.028	104.994	101.222	107.397	5.75728				DCA 1 mM	105.842	88.7594	115.044	105.842	88.8333	113.269	102.932	11.577
	DCA 3 mM	114.087	105.371	98.0736	116.981	98.8476	96.3351	104.949	8.79944				DCA 3 mM	94.5472	82.7644	113.471	94.5472	82.8333	110.577	96.4567	13.1851
	DCA 5 mM	89.0435	86.9565	77.0578	87.9717	78.105	77.4869	82.7702	5.76617				DCA 5 mM	62.6095	79.7669	90.2655	62.6095	79.8333	87.8846	77.1616	12.0345
	DCA 7 mM	89.7391	79.2839	79.1594	87.2642	75.032	76.7888	81.2112	5.91655				DCA 7 mM	60.2726	51.7902	83.1858	60.2726	65.1667	79.8077	66.7493	12.2544
	DCA 10 mM	84.1739	79.2839	73.5552	85.8491	71.959	72.6003	77.9036	6.11103				DCA 10 mM	71.9572	64.4463	81.2193	71.9572	57.8333	79.4231	71.1394	8.87028
	DCA 15 mM	69.5652	88.491	65.8494	69.5755	69.6543	71.9023	72.5063	8.06927				DCA 15 mM	65.3359	60.7827	86.3324	65.3359	58.8333	84.0385	70.1098	11.9742
	DCA 20 mM	68.8696	67.0077	76.3573	68.1604	58.8988	68.4119	67.9509	5.56052				DCA 20 mM	54.4304	56.786	71.3864	54.4304	56.8333	69.8077	60.6124	7.82292
	Metformin 0.0001 mM	102.261	119.949	112.785	105.66	111.14	110.297	110.348	6.10111				Metformin 0.0001 mM	116.748	107.077	130.777	116.748	107.167	128.654	117.862	10.163
	Metformin 0.001 mM	109.913	121.483	109.282	109.906	111.14	108.901	111.771	4.81862				Metformin 0.001 mM	115.19	100.083	129.99	115.19	110.167	127.5	116.353	11.0987
	Metformin 0.01mM	109.913	113.043	123.993	111.321	105.762	120.07	114.017	6.77295				Metformin 0.01mM	114.021	109.076	108.358	114.021	109.167	129.423	114.011	7.96635
	Metformin 0.1 mM	110.609	114.578	115.587	112.736	106.53	117.976	113.002	4.03943				Metformin 0.1 mM	127.653	110.408	134.317	127.653	110.5	129.808	123.39	10.3113
	Metformin 0.3 mM	123.826	126.854	129.597	126.179	117.286	127.749	125.248	4.33679				Metformin 0.3 mM	122.98	112.739	137.07	122.98	112.833	134.038	123.773	10.2456
	Metformin 1 mM	146.783	147.57	123.993	143.868	138.028	122.164	137.068	11.3571				Metformin 1 mM	130.769	110.075	123.304	130.769	110.167	120.962	121.008	9.30487
	Metformin 5 mM	105.739	107.673	110.683	108.491	98.0794	109.599	106.711	4.55315				Metformin 5 mM	125.316	97.7519	120.551	125.316	97.8333	118.654	114.237	13.0055
	Metformin 10 mM	105.739	107.673	110.683	108.491	98.0794	109.599	106.711	4.55315				Metformin 10 mM	125.316	97.7519	120.551	125.316	97.8333	118.654	114.237	13.0055
	Metformin 0.0001 mM, DCA 0.1mM	110.609	111.509	87.478	115.566	103.457	86.562	102.53	12.6351	0.274396			Metformin 0.0001 mM, DCA 0.1mM	94.9367	77.7685	81.6126	94.5192	78.8333	79.8077	84.5797	7.96305	0.357341
	Metformin 0.0001 mM, DCA 1 mM	94.6087	112.276	98.06	100	102.689	98.4293	101.011	6.11728	0.175005			Metformin 0.0001 mM, DCA 1 mM	96.4946	76.1032	93.0187	95.6731	75.5	90.9615	87.9585	9.62045	0.333586
	Metformin 0.0001 mM, DCA 3mM	85.5652	108.44	98.06	87.9717	98.8476	97.7312	96.1026	8.28705	0.197072			Metformin 0.0001 mM, DCA 3mM	88.705	75.4371	76.1062	87.9808	75.1667	74.4231	79.6365	6.76935	0.34049
	Metformin 0.0001 mM, DCA 5 mM	80.6957	84.6547	76.8959	84.434	75.8003	75.3927	79.6455	4.23219	0.116902			Metformin 0.0001 mM, DCA 5 mM	66.1149	61.4488	51.3274	64.9038	58.1667	65.5769	61.2564	5.72265	0.296875
	Metformin 0.0001 mM, DCA 7 mM	81.3913	86.1893	58.5538	83.0189	76.5685	63.5253	74.8745	11.2682	0.147409			Metformin 0.0001 mM, DCA 7 mM	55.9883	61.4488	52.5074	63.75	54.8333	65.9615	59.0816	5.3957	0.195903
	Metformin 0.0001 mM, DCA 10 mM	69.5652	77.7494	56.4374	72.4057	68.1178	55.8464	66.687	8.80889	0.192784			Metformin 0.0001 mM, DCA 10 mM	63.778	58.4513	50.9341	63.3654	48.5	64.8077	58.3061	7.04749	0.2554
	Metformin 0.0001 mM, DCA 15 mM	63.3043	76.2148	50.7937	66.0377	65.8131	51.6579	62.3036	9.66016	0.17706			Metformin 0.0001 mM, DCA 15 mM	61.4411	50.458	49.7542	61.4423	49.8333	64.0385	56.1612	6.80349	0.264714
	Metformin 0.0001 mM, DCA 20 mM	50.7826	59.335	50.0882	54.0094	51.2164	50.2618	52.6156	3.58719	0.223673			Metformin 0.0001 mM, DCA 20 mM	74.6835	40.1332	57.6205	58.3654	40.1667	57.8846	54.809	13.0751	0.166298
	Metformin 0.001 mM, DCA 0,1mM	103.652	111.509	98.06	105.66	102.689	97.7312	103.217	5.13582	0.284279			Metformin 0.001 mM, DCA 0,1mM	103.505	83.0974	96.5585	101.827	82.5	82.5	91.6647	10.0876	0.271093
	Metformin 0.001 mM, DCA 1 mM	109.913	105.371	102.293	112.736	103.457	101.222	105.832	4.55966	0.142066			Metformin 0.001 mM, DCA 1 mM	101.947	81.7652	85.939	100.288	81.1667	91.7308	90.4729	9.08381	0.292916
	Metformin 0.001 mM, DCA 3 mM	98.7826	119.949	103.704	102.123	95.0064	102.618	103.697	8.57256	0.136054			Metformin 0.001 mM, DCA 3 mM	92.9893	73.7719	77.6794	91.4423	73.5	68.2692	79.6087	10.2251	0.326218
	Metformin 0.001 mM, DCA 5 mM	83.4783	80.0512	71.9577	85.1415	72.7273	70.5061	77.3103	6.36923	0.152025			Metformin 0.001 mM, DCA 5 mM	73.5151	58.1182	59.1937	68.75	57.5	65.5769	63.7757	6.56094	0.260044
	Metformin 0.001 mM, DCA 7 mM	80.6957	87.7238	72.6631	81.6038	78.105	73.2984	79.015	5.6431	0.117554			Metformin 0.001 mM, DCA 7 mM	61.4411	59.7835	54.8673	68.3654	46.8333	61.3462	58.7728	7.27441	0.188922
	Metformin 0.001 mM, DCA 10 mM	73.0435	59.335	72.6631	75.2358	80.4097	67.7138	71.4002	7.2019	0.156732			Metformin 0.001 mM, DCA 10 mM	66.8939	57.7852	52.1141	66.0577	47.8333	57.1154	57.9666	7.52136	0.248064
	Metformin 0.001 mM, DCA 15 mM	52.1739	71.6113	59.9647	74.5283	65.0448	60.0349	63.893	8.26633	0.171478			Metformin 0.001 mM, DCA 15 mM	63.778	54.4546	57.2271	61.0577	47.8333	58.2692	57.1033	5.55898	0.244717
	Metformin 0.001 mM, DCA 20 mM	60.5217	59.335	42.328	61.7925	52.7529	42.5829	53.2188	8.90165	0.227304			Metformin 0.001 mM, DCA 20 mM	67.2833	49.4588	58.8004	58.75	39.1667	57.5	55.1599	9.66315	0.153646
	Metformin 0.01mM, DCA 0.1 mM	106.435	105.371	100.882	109.198	98.8476	100.524	103.543	4.04794	0.307477			Metformin 0.01mM, DCA 0.1 mM	107.79	83.7635	87.119	106.827	83.1667	85.1923	92.3097	11.7014	0.240733
	Metformin 0.01mM, DCA 1mM	104.348	103.836	91.0053	113.443	101.921	97.0332	101.931	7.55469	0.205198			Metformin 0.01mM, DCA 1mM	97.6631	86.0949	85.5457	95.6731	82.8333	91.3462	89.8594	5.98417	0.274942
	Metformin 0.01mM, DCA 3 mM	98.087	105.371	86.7725	102.83	95.7746	105.41	99.0409	7.17058	0.20619			Metformin 0.01mM, DCA 3 mM	94.9367	72.7727	69.4199	92.9808	72.5	67.5	78.3517	12.2636	0.316196
	Metformin 0.01mM, DCA 5 mM	82.7826	86.1893	68.4303	83.7264	78.8732	68.4119	78.069	7.83548	0.163032			Metformin 0.01mM, DCA 5 mM	77.4099	52.7893	56.8338	76.4423	52.5	78.6538	65.7715	12.9601	0.222012
	Metformin 0.01mM, DCA 7 mM	80.6957	76.9821	61.3757	82.3113	75.032	59.3368	72.6223	9.86774	0.199723			Metformin 0.01mM, DCA 7 mM	61.8306	56.1199	56.4405	61.0577	55.8333	57.1154	58.0662	2.66234	0.180353
	Metformin 0.01mM, DCA 10 mM	83.4783	101.535	65.6085	85.1415	90.3969	69.808	82.6613	13.2579	0.0616201			Metformin 0.01mM, DCA 10 mM	58.7147	55.1207	55.2606	57.2115	48.1667	54.0385	54.7521	3.63381	0.263546
	Metformin 0.01mM, DCA 15 mM	89.0435	76.9821	62.7866	83.7264	67.3496	61.4311	73.5532	11.4591	0.0911628			Metformin 0.01mM, DCA 15 mM	60.6621	51.7902	70.2065	59.9038	48.1667	57.1154	57.9741	7.69084	0.219588
	Metformin 0.01mM, DCA 20 mM	75.8261	66.2404	56.4374	78.066	55.8259	53.7522	64.358	10.6863	0.451667			Metformin 0.01mM, DCA 20 mM	55.5988	37.8018	59.9803	54.9038	37.8333	58.6538	50.7953	10.2266	0.576971
	Metformin 0.1 mM, DCA 0.1 mM	103.652	105.371	99.4709	112.736	92.7785	101.92	102.655	6.60633	0.30441			Metformin 0.1 mM, DCA 0.1 mM	120.643	98.0849	92.6254	118.75	98.1667	90.5769	103.141	13.181	0.228158
	Metformin 0.1 mM, DCA 1 mM	116.174	111.509	106.526	116.274	101.921	105.41	109.635	5.956	-0.0963546			Metformin 0.1 mM, DCA 1 mM	99.6105	86.761	84.7591	96.0577	86.8333	93.2692	91.2152	5.98117	0.0878485
	Metformin 0.1 mM, DCA 3 mM	99.4783	106.138	78.3069	94.3396	96.5429	119.372	99.0296	13.5805	0.195656			Metformin 0.1 mM, DCA 3 mM	99.221	76.1032	70.2065	95.6731	72.1667	66.7308	80.0169	13.8825	0.390009
	Metformin 0.1 mM, DCA 5 mM	83.4783	100	69.1358	86.5566	88.0922	69.1099	82.7288	11.9375	0.108036			Metformin 0.1 mM, DCA 5 mM	75.852	56.786	60.767	74.5192	54.5	59.4231	63.6412	9.20917	0.315683
	Metformin 0.1 mM, DCA 7 mM	77.913	81.5857	81.8342	83.7264	71.959	80.9773	79.6659	4.2205	0.121048			Metformin 0.1 mM, DCA 7 mM	57.5463	55.4538	58.4071	56.8269	55.1667	57.1154	56.7527	1.24148	0.256091
	Metformin 0.1 mM, DCA 10mM	82.7826	93.8619	59.9647	85.8491	84.251	59.3368	77.6743	14.4783	0.103586			Metformin 0.1 mM, DCA 10mM	63.3885	62.781	53.294	62.5962	49.5	52.1154	57.2792	6.30756	0.304996
	Metformin 0.1 mM, DCA 15 mM	78.6087	73.1458	62.0811	80.1887	95.7746	60.733	75.0887	13.0028	0.0684524			Metformin 0.1 mM, DCA 15 mM	68.4518	51.1241	59.9803	59.9038	47.8333	56.3462	57.2733	7.30743	0.292351
	Metformin 0.1 mM, DCA 20 mM	45.913	64.7059	43.739	54.0094	57.3624	44.6771	51.7345	8.39915	0.250518			Metformin 0.1 mM, DCA 20 mM	61.4411	56.786	57.6205	52.9808	36.8333	56.3462	53.668	8.68119	0.211215
	Metformin 0.3 mM, DCA 0.1 mM	139.826	113.043	110.758	135.377	101.921	108.202	118.188	15.5543	0.293311			Metformin 0.3 mM, DCA 0.1 mM	116.748	105.079	114.258	114.904	105.167	94.0385	108.366	8.64901	0.179828
	Metformin 0.3 mM, DCA 1 mM	116.87	136.829	102.998	118.396	119.59	101.92	116.1	12.8098	0.184128			Metformin 0.3 mM, DCA 1 mM	106.232	87.4271	100.098	101.442	88.1667	97.8846	96.8751	7.54871	0.30527
	Metformin 0.3 mM, DCA 3 mM	114.783	115.345	116.402	115.566	105.762	122.164	115.004	5.27484	0.164436			Metformin 0.3 mM, DCA 3 mM	97.2736	81.0991	85.939	96.0577	74.5	64.8077	83.2795	12.5637	0.361081
	Metformin 0.3 mM, DCA 5 mM	96.6957	104.604	85.3616	91.5094	95.0064	85.1658	93.0571	7.40607	0.106114			Metformin 0.3 mM, DCA 5 mM	82.8627	73.4388	67.4533	80.6731	63.5	58.2692	71.0329	9.70706	0.244726
	Metformin 0.3 mM, DCA 7 mM	85.5652	99.2327	91.7108	87.2642	89.6287	87.26	90.1103	4.95771	0.116056			Metformin 0.3 mM, DCA 7 mM	79.3574	62.1149	69.8132	59.1346	58.8333	56.7308	64.3307	8.66887	0.182871
	Metformin 0.3 mM, DCA 10 mM	84.8696	86.9565	79.0123	86.5566	83.4827	78.185	83.1771	3.76641	0.143959			Metformin 0.3 mM, DCA 10 mM	73.5151	68.1099	69.0265	57.2115	54.8333	51.7308	62.4045	8.92263	0.256471
	Metformin 0.3 mM, DCA 15 mM	75.1304	69.3095	64.1975	75.2358	61.9718	60.733	67.763	6.45268	0.2305			Metformin 0.3 mM, DCA 15 mM	80.1363	52.1232	69.0265	59.9038	52.1667	57.1154	61.7453	10.9582	0.250319
	Metformin 0.3 mM, DCA 20 mM	60.5217	68.5422	49.3827	61.7925	58.8988	43.9791	57.1862	8.93933	0.279214			Metformin 0.3 mM, DCA 20 mM	44.6933	50.1249	60.767	44.1346	33.1667	59.4231	48.7182	10.4001	0.263037
	Metformin 1 mM, DCA 0.1 mM	144	126.087	125.573	143.868	108.835	123.56	128.654	13.4297	0.327861			Metformin 1 mM, DCA 0.1 mM	134.664	108.743	109.538	132.212	108.833	94.8077	114.8	15.4753	0.0872553
	Metformin 1 mM, DCA 1 mM	114.783	139.13	114.991	116.274	121.895	108.901	119.329	10.5476	0.278778			Metformin 1 mM, DCA 1 mM	118.306	93.7552	105.998	114.904	93.5	99.8077	104.378	10.5779	0.201768
	Metformin 1 mM, DCA 3 mM	124.522	115.345	115.697	125.472	104.994	113.787	116.636	7.56921	0.272154			Metformin 1 mM, DCA 3 mM	94.5472	88.4263	79.2527	92.2115	78.1667	77.5	85.0174	7.62718	0.317025
	Metformin 1 mM DCA 5 mM	96	100	96.649	92.9245	90.3969	97.0332	95.5006	3.3718	0.179506			Metformin 1 mM DCA 5 mM	99.6105	78.4346	82.7925	71.4423	65.1667	57.8846	75.8885	14.668	0.174828
	Metformin 1 mM, DCA 7 mM	92.5217	103.836	80.4233	94.3396	94.2382	80.2792	90.9397	9.11598	0.203746			Metformin 1 mM, DCA 7 mM	85.5891	72.1066	78.4661	61.4423	65.5	53.6538	69.4597	11.6453	0.11312
	Metformin 1 mM, DCA 10 mM	96	96.9309	77.6014	90.8019	87.3239	76.7888	87.5745	8.77273	0.192061			Metformin 1 mM, DCA 10 mM	76.631	70.7744	77.2861	58.3654	49.8333	37.1154	61.6676	16.1526	0.244164
	Metformin 1 mM, DCA 15 mM	64.6957	70.0767	60.6702	68.1604	58.1306	60.0349	63.6281	4.79893	0.357546			Metformin 1 mM, DCA 15 mM	32.6193	44.1299	50.9341	48.3654	44.1667	34.4231	42.4397	7.4002	0.423984
	Metformin 1 mM, DCA 20 mM	41.7391	59.335	40.2116	42.6887	48.1434	41.1867	45.5508	7.30752	0.47588			Metformin 1 mM, DCA 20 mM	34.5667	19.4838	24.9754	34.1346	18.5	24.4231	26.0139	6.95424	0.473316
	Metformin 5 mM, DCA 0.1 mM	128	116.113	112.875	129.009	106.53	112.391	117.486	9.08268	0.0819864			Metformin 5 mM, DCA 0.1 mM	99.221	88.4263	97.3451	96.8269	88.1667	95.1923	94.1964	4.74815	0.224173
	Metformin 5 mM, DCA 1 mM	105.739	125.32	119.929	107.075	115.749	146.597	120.068	14.9944	-0.0546427			Metformin 5 mM, DCA 1 mM	100.389	81.7652	81.2193	98.75	81.8333	79.4231	87.2301	9.61194	0.303562
	Metformin 5 mM, DCA 3 mM	104.348	113.811	115.697	107.075	104.225	113.089	109.708	5.09605	0.0228437			Metformin 5 mM, DCA 3 mM	93.7683	85.7619	85.1524	91.4423	79.1667	75.5769	85.1447	6.95249	0.250446
	Metformin 5 mM, DCA 5 mM	89.0435	106.138	91.0053	90.8019	96.5429	91.4485	94.1634	6.38613	-0.0583879			Metformin 5 mM, DCA 5 mM	59.4937	66.1116	58.4071	70.2885	64.8333	57.1154	62.7083	5.17053	0.254389
	Metformin 5 mM, DCA 7 mM	65.3913	80.8184	69.1358	68.1604	72.7273	68.4119	70.7742	5.45478	0.158868			Metformin 5 mM, DCA 7 mM	62.6095	62.781	55.2606	61.8269	62.8333	54.0385	59.8916	4.0949	0.163608
	Metformin 5 mM, DCA 10 mM	63.3043	63.9386	57.8483	69.5755	55.8259	55.8464	61.0565	5.49052	0.220748			Metformin 5 mM, DCA 10 mM	52.483	38.801	34.8083	51.8269	38.8333	34.0385	41.7985	8.26542	0.394691
	Metformin 5 mM, DCA 15 mM	43.8261	54.7315	35.9788	45.5189	47.3752	42.5829	45.0022	6.15165	0.323696			Metformin 5 mM, DCA 15 mM	13.5346	7.82681	18.2891	13.3654	11.8333	17.8846	13.789	3.91513	0.663024
	Metformin 5 mM, DCA 20 mM	40.3478	39.3862	31.0406	40.566	30.4738	39.0925	36.8178	4.73085	0.35693			Metformin 5 mM, DCA 20 mM	15.482	11.4904	11.2094	14.9038	11.8333	10.9615	12.6468	2.00188	0.565951
	Metformin 10 mM, DCA 0.1 mM	108.522	109.974	89.5944	111.321	104.225	87.9581	101.932	10.4786	0.237525			Metformin 10 mM, DCA 0.1 mM	91.0419	69.1091	74.5329	89.5192	68.5	72.8846	77.598	10.0926	0.390158
	Metformin 10 mM, DCA 1 mM	91.1304	121.483	113.58	92.217	106.53	112.391	106.222	12.2401	0.0838199			Metformin 10 mM, DCA 1 mM	93.3788	65.4455	67.06	88.3654	66.1667	65.5769	74.3322	12.922	0.432541
	Metformin 10 mM, DCA 3 mM	97.3913	111.509	100.176	97.1698	101.921	99.1274	101.216	5.34573	0.107761			Metformin 10 mM, DCA 3 mM	86.7575	64.4463	57.6205	84.1346	64.5	56.3462	68.9675	13.2286	0.412218
	Metformin 10 mM, DCA 5 mM	84.8696	79.2839	75.485	87.9717	69.6543	76.0908	78.8925	6.68005	0.0943204			Metformin 10 mM, DCA 5 mM	47.4197	40.7993	34.0216	66.0577	40.8333	33.2692	43.7335	12.1062	0.444137
	Metformin 10 mM, DCA 7 mM	69.5652	80.8184	54.321	66.7453	71.1908	55.1483	66.2982	10.1333	0.203628			Metformin 10 mM, DCA 7 mM	46.2512	30.8077	27.7286	45.6731	31.8333	27.1154	34.9015	8.75317	0.413509
	Metformin 10 mM, DCA 10 mM	65.3913	50.1279	54.321	66.0377	39.6927	53.7522	54.8871	9.89751	0.282442			Metformin 10 mM, DCA 10 mM	16.261	22.4813	19.0757	16.4423	21.8333	18.6538	19.1246	2.61624	0.62143
	Metformin 10 mM, DCA 15 mM	41.7391	45.5243	39.5062	42.6887	34.315	39.0925	40.4776	3.81548	0.368942			Metformin 10 mM, DCA 15 mM	11.1977	12.4896	11.6028	11.0577	12.5	10.9615	11.6349	0.701098	0.684565
	Metformin 10 mM, DCA 20 mM	34.087	33.2481	38.0952	34.9057	25.096	38.3944	33.9711	4.8322	0.320332			Metformin 10 mM, DCA 20 mM	10.0292	8.49292	13.9626	9.90385	8.5	9.42308	10.0519	2.02734	0.576069
