# Supplementary material for: Metformin and sodium dichloroacetate effects on proliferation, apoptosis, and metabolic activity tested alone and in combination in a canine prostate and a bladder cancer cell line
Source: PLoS One. 2021 Sep 27;16(9):e0257403. doi: 10.1371/journal.pone.0257403 (PMC8476037; doi:10.1371/journal.pone.0257403)
Supplement: S3 File — (XLSX) [file pone.0257403.s009.xlsx]

## Sheet: Analaysis of apoptosis
S8 Excel file. Apoptosis raw data. Apoptosis induction in fibroblasts, Adcarc1258 and TCC1506 after exposure to 1 mM metformin compared to an untreated control of the respective cell line over 48 and 96 h
	fibroblasts 1. Trial				fibroblasts 2. Trial				fibroblasts 3. Trial				fibroblasts 48 h mean values [%]					fibroblasts		Adcarc1258		TCC1506
		48 h	metformin			48 h	metformin			48 h	metformin			48 h	metformin			48 h	96 h	48 h	96 h	48 h	96 h
		control	1mM metformin			control	1mM metformin			control	1mM metformin			control	1mM metformin		control [%]	10.1367	11.5733	15.005	9.06333	6.47222	5.77333
	apoptotic 1 [%]	4.28	5.23		apoptotic 1 [%]	13.5	15.8		apoptotic 1 [%]	10.8	12.7		apoptotic 1 [%]	5.21	6.19333		1 mM metformin [%]	11.2089	15.5778	26.81	26.7222	16.79	17.6878
	apoptotic 2 [%]	4.48	5.42		apoptotic 2 [%]	10.8	11.5		apoptotic 2 [%]	11.8	14.3		apoptotic 2 [%]	12.3	13		standard deviation control [%]	4.27715	4.03999	6.12833	1.25425	0.529762	1.59626
	apoptotic 3 [%]	6.87	7.93		apoptotic 3 [%]	12.6	11.7		apoptotic 3 [%]	16.1	16.3		apoptotic 3 [%]	12.9	14.4333		standard deviation 1mM metformin [%]	4.40232	4.63037	13.7233	5.58851	5.3001	1.83504
	mean value apoptotic [%]	5.21	6.19333		mean value apoptotic [%]	12.3	13		mean value apoptotic [%]	12.9	14.4333		mean value apoptotic [%]	10.1367	11.2089
	standard deviation [%]	1.44108	1.50699		standard deviation [%]	1.37477	2.42693		standard deviation [%]	2.81603	1.8037		standard deviation [%]	4.27715	4.40232
	vital 1 [%]	93.7	93.9		vital 1 [%]	76.7	78.2		vital 1 [%]	84	81.2		vital 1 [%]	93.0333	92.7
	vital 2 [%]	94.1	93.5		vital 2 [%]	84.8	84.3		vital 2 [%]	82.4	79.8		vital 2 [%]	81.6	82.2667
	vital 3 [%]	91.3	90.7		vital 3 [%]	83.3	84.3		vital 3 [%]	76.9	75.7		vital 3 [%]	81.1	78.9
	mean value vital [%]	93.0333	92.7		mean value vital [%]	81.6	82.2667		mean value vital [%]	81.1	78.9		mean value vital [%]	85.2444	84.6222
	standard deviation [%]	1.51438	1.74356		standard deviation [%]	4.30929	3.52184		standard deviation [%]	3.72424	2.85832		standard deviation [%]	6.75001	7.19524
	fibroblasts 1. Trial				fibroblasts 2. Trial				fibroblasts 3. Trial				fibroblasts 96 h mean values [%]
		96 h	metformin			96 h	metformin			96 h	metformin			96 h	metformin
		control	1mM metformin			control	1mM metformin			control	1mM metformin			control	1mM metformin
	apoptotic 1 [%]	5.66	11.4		apoptotic 1 [%]	5.95	11.7		apoptotic 1 [%]	11.4	17		apoptotic 1 [%]	9.05667	11.8667
	apoptotic 2 [%]	8.91	10.9		apoptotic 2 [%]	8.64	11.7		apoptotic 2 [%]	16.8	16.9		apoptotic 2 [%]	9.43	14.1
	apoptotic 3 [%]	12.6	13.3		apoptotic 3 [%]	13.7	18.9		apoptotic 3 [%]	20.5	28.4		apoptotic 3 [%]	16.2333	20.7667
	mean value apoptotic [%]	9.05667	11.8667		mean value apoptotic [%]	9.43	14.1		mean value apoptotic [%]	16.2333	20.7667		mean value apoptotic [%]	11.5733	15.5778
	standard deviation [%]	3.47232	1.26623		standard deviation [%]	3.93493	4.15692		standard deviation [%]	4.57639	6.61085		standard deviation [%]	4.03999	4.63037
	vital 1 [%]	90.4	84.9		vital 1 [%]	87.5	82		vital 1 [%]	76.7	72.7		vital 1 [%]	86.2667	82.9667
	vital 2 [%]	87.1	85.8		vital 2 [%]	84.9	82		vital 2 [%]	70.8	75.3		vital 2 [%]	80.5	79.1
	vital 3 [%]	81.3	78.2		vital 3 [%]	69.1	73.3		vital 3 [%]	66.7	56.8		vital 3 [%]	71.4	68.2667
	mean value vital [%]	86.2667	82.9667		mean value vital [%]	80.5	79.1		mean value vital [%]	71.4	68.2667		mean value vital [%]	79.3889	76.7778
	standard deviation [%]	4.60688	4.15251		standard deviation [%]	9.95791	5.02295		standard deviation [%]	5.02693	10.0152		standard deviation [%]	7.49536	7.62017
	TCC1506 1. Trial				TCC1506 2. Trial				TCC1506 3. Trial				TCC1506 48 h mean values [%]
		48 h	metformin			48 h	metformin			48 h	metformin			48 h	metformin
		control	1mM metformin			control	1mM metformin			control	1mM metformin			control	1mM metformin
	apoptotic 1 [%]	7.5	24.3		apoptotic 1 [%]	2.82	12.8		apoptotic 1 [%]	7.55	24.1		apoptotic 1 [%]	6.85	19.8667
	apoptotic 2 [%]	6.7	21.1		apoptotic 2 [%]	4.9	12.2		apoptotic 2 [%]	6.5	21		apoptotic 2 [%]	5.86667	10.67
	apoptotic 3 [%]	6.35	14.2		apoptotic 3 [%]	9.88	7.01		apoptotic 3 [%]	6.05	14.4		apoptotic 3 [%]	6.7	19.8333
	mean value apoptotic [%]	6.85	19.8667		mean value apoptotic [%]	5.86667	10.67		mean value apoptotic [%]	6.7	19.8333		mean value apoptotic [%]	6.47222	16.79
	standard deviation [%]	0.589491	5.16172		standard deviation [%]	3.62791	3.18382		standard deviation [%]	0.76974	4.95412		standard deviation [%]	0.529762	5.3001
	vital 1 [%]	89.2	70.6		vital 1 [%]	94	84.9		vital 1 [%]	89.15	70.8		vital 1 [%]	90.4333	73.7667
	vital 2 [%]	91.1	72.4		vital 2 [%]	91.2	85		vital 2 [%]	90.9	72.5		vital 2 [%]	90.6	85.0333
	vital 3 [%]	91	78.3		vital 3 [%]	86.6	85.2		vital 3 [%]	91.3	78.1		vital 3 [%]	90.45	73.8
	mean value vital [%]	90.4333	73.7667		mean value vital [%]	90.6	85.0333		mean value vital [%]	90.45	73.8		mean value vital [%]	90.4944	77.5333
	standard deviation [%]	1.06927	4.02782		standard deviation [%]	3.73631	0.152753		standard deviation [%]	1.14346	3.81969		standard deviation [%]	0.0917928	6.49521
	TCC1506 1. Trial				TCC1506 2. Trial				TCC1506 3. Trial				TCC1506 96 h mean values [%]
		96 h	metformin			96 h	metformin			96 h	metformin			96 h	metformin
		control	1mM metformin			control	1mM metformin			control	1mM metformin			control	1mM metformin
	apoptotic 1 [%]	4.88	9.18		apoptotic 1 [%]	3.18	8.21		apoptotic 1 [%]	6.95	14.5		apoptotic 1 [%]	5.31	16.2933
	apoptotic 2 [%]	6.4	19.6		apoptotic 2 [%]	4.59	12.8		apoptotic 2 [%]	5.4	19.3		apoptotic 2 [%]	4.46	17.0033
	apoptotic 3 [%]	4.65	20.1		apoptotic 3 [%]	5.61	30		apoptotic 3 [%]	10.3	25.5		apoptotic 3 [%]	7.55	19.7667
	mean value apoptotic [%]	5.31	16.2933		mean value apoptotic [%]	4.46	17.0033		mean value apoptotic [%]	7.55	19.7667		mean value apoptotic [%]	5.77333	17.6878
	standard deviation [%]	0.950947	6.1654		standard deviation [%]	1.2202	11.487		standard deviation [%]	2.5045	5.51483		standard deviation [%]	1.59626	1.83504
	vital 1 [%]	91.4	87.4		vital 1 [%]	89.4	87.42		vital 1 [%]	88.08	81.98		vital 1 [%]	90.7567	79.8933
	vital 2 [%]	89.71	76.96		vital 2 [%]	90.26	83.62		vital 2 [%]	88.24	75.48		vital 2 [%]	89.8	79.5067
	vital 3 [%]	91.16	75.32		vital 3 [%]	89.74	67.48		vital 3 [%]	85.85	71.47		vital 3 [%]	87.39	76.31
	mean value vital [%]	90.7567	79.8933		mean value vital [%]	89.8	79.5067		mean value vital [%]	87.39	76.31		mean value vital [%]	89.3156	78.57
	standard deviation [%]	0.914349	6.55248		standard deviation [%]	0.433128	10.5873		standard deviation [%]	1.33608	5.30393		standard deviation [%]	1.73483	1.96674
	Adcarc1258 1. Trial				Adcarc1258 2. Trial				Adcarc1258 3. Trial				Adcarc1258 48 h mean values [%]
		48 h	metformin			48 h	metformin			48 h	metformin			48 h	metformin
		control	1mM metformin			control	1mM metformin			control	1mM metformin			control	1mM metformin
	apoptotic 1 [%]	3.3	8.26		apoptotic 1 [%]	10.1	33.8		apoptotic 1 [%]	6.7	21.03		apoptotic 1 [%]	8.87667	13.0867
	apoptotic 2 [%]	8.63	11.1		apoptotic 2 [%]	19.6	45.3		apoptotic 2 [%]	14.115	28.2		apoptotic 2 [%]	21.1333	40.5333
	apoptotic 3 [%]	14.7	19.9		apoptotic 3 [%]	33.7	42.5		apoptotic 3 [%]	24.2	31.2		apoptotic 3 [%]	15.005	26.81
	mean value apoptotic [%]	8.87667	13.0867		mean value apoptotic [%]	21.1333	40.5333		mean value apoptotic [%]	15.005	26.81		mean value apoptotic [%]	15.005	26.81
	standard deviation [%]	5.704	6.06898		standard deviation [%]	11.8745	5.99694		standard deviation [%]	8.78388	5.22554		standard deviation [%]	6.12833	13.7233
	vital 1 [%]	88.5	87.4		vital 1 [%]	73.5	54		vital 1 [%]	81	70.7		vital 1 [%]	82.9667	80.0667
	vital 2 [%]	86.1	83.9		vital 2 [%]	63.7	45.3		vital 2 [%]	74.9	64.6		vital 2 [%]	62.0667	48.5
	vital 3 [%]	74.3	68.9		vital 3 [%]	49	46.2		vital 3 [%]	61.65	57.55		vital 3 [%]	72.5167	64.2833
	mean value vital [%]	82.9667	80.0667		mean value vital [%]	62.0667	48.5		mean value vital [%]	72.5167	64.2833		mean value vital [%]	72.5167	64.2833
	standard deviation [%]	7.60088	9.82768		standard deviation [%]	12.3314	4.78435		standard deviation [%]	9.89272	6.58072		standard deviation [%]	10.45	15.7833
	Adcarc1258 1. Trial				Adcarc1258 2. Trial				Adcarc1258 3. Trial				Adcarc1258 96 h mean values [%]
		96 h	metformin			96 h	metformin			96 h	metformin			96 h	metformin
		control	1mM metformin			control	1mM metformin			control	1mM metformin			control	1mM metformin
	apoptotic 1 [%]	6.78	25.7		apoptotic 1 [%]	5.92	17.8		apoptotic 1 [%]	6.09	25.2		apoptotic 1 [%]	10.1867	32.1667
	apoptotic 2 [%]	6.78	45.1		apoptotic 2 [%]	9.26	18.8		apoptotic 2 [%]	6.72	30.1		apoptotic 2 [%]	9.29333	21
	apoptotic 3 [%]	17	25.7		apoptotic 3 [%]	12.7	26.4		apoptotic 3 [%]	10.32	25.7		apoptotic 3 [%]	7.71	27
	mean value apoptotic [%]	10.1867	32.1667		mean value apoptotic [%]	9.29333	21		mean value apoptotic [%]	7.71	27		mean value apoptotic [%]	9.06333	26.7222
	standard deviation [%]	5.90052	11.2006		standard deviation [%]	3.39012	4.70319		standard deviation [%]	2.28217	2.69629		standard deviation [%]	1.25425	5.58851
	vital 1 [%]	87.8	70.1		vital 1 [%]	73.2	58.9		vital 1 [%]	87.8	70.1		vital 1 [%]	84.6	63.6333
	vital 2 [%]	87.8	50.7		vital 2 [%]	64.3	64.9		vital 2 [%]	87.08	65.73		vital 2 [%]	70.9	61.8667
	vital 3 [%]	78.2	70.1		vital 3 [%]	75.2	61.8		vital 3 [%]	84.9	70.33		vital 3 [%]	86.5933	68.72
	mean value vital [%]	84.6	63.6333		mean value vital [%]	70.9	61.8667		mean value vital [%]	86.5933	68.72		mean value vital [%]	80.6978	64.74
	standard deviation [%]	5.54256	11.2006		standard deviation [%]	5.80259	3.00056		standard deviation [%]	1.51001	2.59197		standard deviation [%]	8.54346	3.55817
