# Supplementary material for: Metformin and sodium dichloroacetate effects on proliferation, apoptosis, and metabolic activity tested alone and in combination in a canine prostate and a bladder cancer cell line
Source: PLoS One. 2021 Sep 27;16(9):e0257403. doi: 10.1371/journal.pone.0257403 (PMC8476037; doi:10.1371/journal.pone.0257403)
Supplement: S4 File — (XLSX) [file pone.0257403.s010.xlsx]

## Sheet: calibration curves
			S10 Excel file. HPLC raw data.
	mobile phase	sample [µg/mL]	AUC [mAU/min]	grade gradient 1	grade gradient 2	grade gradient 3								medium 199	sample [µg/mL]	AUC [mAU/min]	grade gradient 1
		0	0	0.499195	0.00149649										0	0	-0.301803
		0.06	31739	0.535966	0.0544154										0.8	363268	0.398086
		0.08	46923	0.553558	0.0797319										1	433531	0.533458
		0.1	61665	0.570637	0.104311										2	1065846	1.75171
		0.2	115833	0.633394	0.194627										4	1925527	3.40801
		0.4	244786	0.782792	0.409632										6	3349197	6.15092
		0.6	358303	0.914308	0.598901										8	4574434	8.51152
		0.8	476153	1.05084	0.795394										10	5266715	9.8453
		1	599764	1.19405	1.00149	1.96227									15	8791717	16.6367
		2	1346221	2.05886		2.79125									20	11592623	22.0331
		4	2444718	3.33153		4.01119									30	14602962	27.833
		6	3685349	4.76886		5.38898								Axis section		156647
		8	4941164	6.22379		6.78363								gradient		519036
		10	6189432	7.66998		8.1699
		15	13268572	15.8715		16.0317		lower limit of detection (LLOD): 0.09 µg/ml													LLOD: 0.7 µg/mL
		20	18142802	21.5186		21.4448		lower limit of quantification (LLOQ): 0.17 µ/ml													LLOQ: 1.4 µg/mL
		25	20939242	24.7584		24.5504
		30	25725670	30.3037		29.866
	Axis section		-430878		-897.542	-1.16716e+06
	gradient		863146		599767	900451

## Sheet: measurement HPLC
S10 Excel file. HPLC raw data.
	sample cell pellet	AUC [mAU/min]	concentration [µg/ml]		sample medium 199	AUC [mAU/min]	concentration [µg/ml]
	TCC1506 0h	0	<LLOQ		control 0 h metformin spiked	12219719	46.4826
	TCC1506 0h	0	<LLOQ		control 0 h	0	<LLOQ
	TCC1506 0h	0	<LLOQ		control 0 h	0	<LLOQ
	TCC1506 0h metformin spiked	16622136	5.92763		control 0 h	0	<LLOQ
	TCC1506 0h metformin spiked	18526018	6.58943		control 0 h + 0.1mM metformin	4423832	16.4427
	TCC1506 0h metformin spiked	17552998	6.2512		control 0 h + 0.1mM metformin	4502433	16.7456
	TCC1506 12 h	0	<LLOQ		control 0 h + 0.1mM metformin	4742669	17.6713
	TCC1506 12 h	0	<LLOQ		control 12 h metformin spiked	12399478	47.1752
	TCC1506 12 h	0	<LLOQ		control 12 h	0	<LLOQ
	TCC1506 12 h + Metformin 0.1 mM	181516	0.212869		control 12 h	0	<LLOQ
	TCC1506 12 h + Metformin 0.1 mM	176024	0.210959		control 12 h	0	<LLOQ
	TCC1506 12 h + Metformin 0.1 mM	92321	0.181864		control 12 h + 0.1mM metformin	4959922	18.5084
	TCC1506 24 h	0	<LLOQ		control 12 h + 0.1mM metformin	4658246	17.346
	TCC1506 24 h	0	<LLOQ		control 12 h + 0.1mM metformin	4804861	17.9109
	TCC1506 24 h	0	<LLOQ		TCC1506 12 h metformin spiked	13643802	51.97
	TCC1506 24 h + Metformin 0.1mM	171220	0.20929		TCC1506 12 h	0	<LLOQ
	TCC1506 24 h + Metformin 0.1mM	128246	0.194352		TCC1506 12 h	0	<LLOQ
	TCC1506 24 h + Metformin 0.1mM	169190	0.208584		TCC1506 12 h	0	<LLOQ
	TCC1506 48 h	0	<LLOQ		TCC1506 12 h + 0.1mM metformin	4760220	17.7389
	TCC1506 48 h	0	<LLOQ		TCC1506 12 h + 0.1mM metformin	4824000	17.9847
	TCC1506 48 h	0	<LLOQ		TCC1506 12 h + 0.1mM metformin	4855874	18.1075
	TCC1506 48 h + 0.1mM metformin	290707	0.250823		Adcarc1258 12 h metformin spiked	14872319	56.7038
	TCC1506 48 h + 0.1mM metformin	253622	0.237933		Adcarc1258 12 h	0	<LLOQ
	TCC1506 48 h + 0.1mM metformin	301361	0.254527		Adcarc1258 12 h	0	<LLOQ
	Adcarc1258 0h	0	<LLOQ		Adcarc1258 12 h	0	<LLOQ
	Adcarc1258 0h	0	<LLOQ		Adcarc1258 12 h + 0.1mM metformin	4742763	17.6717
	Adcarc1258 0h	0	<LLOQ		Adcarc1258 12 h + 0.1mM metformin	4778564	17.8096
	Adcarc1258 0h metformin spiked	0	<LLOQ		Adcarc1258 12 h + 0.1mM metformin	4765210	17.7582
	Adcarc1258 0h metformin spiked	0	<LLOQ		control 24 h metformin spiked	13737253	52.3301
	Adcarc1258 0h metformin spiked	0	<LLOQ		control 24 h	0	<LLOQ
	Adcarc1258 12 h	0	<LLOQ		control 24 h	0	<LLOQ
	Adcarc1258 12 h	0	<LLOQ		control 24 h	0	<LLOQ
	Adcarc1258 12 h	0	<LLOQ		control 24 h + 0.1mM metformin	4821935	17.9767
	Adcarc1258 12 h + Metformin 0.1 mM	0	<LLOQ		control 24 h + 0.1mM metformin	4949602	18.4687
	Adcarc1258 12 h + Metformin 0.1 mM	0	<LLOQ		control 24 h + 0.1mM metformin	4835213	18.0279
	Adcarc1258 12 h + Metformin 0.1 mM	0	<LLOQ		TCC1506 24 h metformin spiked	25865708	99.0646
	Adcarc1258 24 h	0	<LLOQ		TCC1506 24 h	0	<LLOQ
	Adcarc1258 24 h	0	<LLOQ		TCC1506 24 h	0	<LLOQ
	Adcarc1258 24 h	0	<LLOQ		TCC1506 24 h	0	<LLOQ
	Adcarc1258 24 h + Metformin 0.1mM	0	<LLOQ		TCC1506 24 h + 0.1mM metformin	4699543	17.5051
	Adcarc1258 24 h + Metformin 0.1mM	0	<LLOQ		TCC1506 24 h + 0.1mM metformin	4711122	17.5497
	Adcarc1258 24 h + Metformin 0.1mM	0	<LLOQ		TCC1506 24 h + 0.1mM metformin	4724905	17.6028
	Adcarc1258 48 h	0	<LLOQ		Adcarc1258 24 h metformin spiked	27033995	103.566
	Adcarc1258 48 h	0	<LLOQ		Adcarc1258 24 h	0	<LLOQ
	Adcarc1258 48 h	0	<LLOQ		Adcarc1258 24 h	0	<LLOQ
	Adcarc1258 48 h + 0.1mM metformin	125200	0.193293		Adcarc1258 24 h	0	<LLOQ
	Adcarc1258 48 h + 0.1mM metformin	93555	0.182293		Adcarc1258 24 h + 0.1mM metformin	4762729	17.7486
	Adcarc1258 48 h + 0.1mM metformin	not evaluable	-		Adcarc1258 24 h + 0.1mM metformin	4671028	17.3952
					Adcarc1258 24 h + 0.1mM metformin	4661829	17.3598
					control 48 h metformin spiked	27227150	104.311
					control 48 h	0	<LLOQ
					control 48 h	0	<LLOQ
					control 48 h	0	<LLOQ
					control 48 h + 0.1mM metformin	4820913	17.9728
					control 48 h + 0.1mM metformin	4875099	18.1816
					control 48 h + 0.1mM metformin	4906070	18.3009
					TCC1506 48 h metformin spiked	27028565	103.545
					TCC1506 48 h	0	<LLOQ
					TCC1506 48 h	0	<LLOQ
					TCC1506 48 h	0	<LLOQ
					TCC1506 48 h + 0.1mM metformin	4911711	18.3227
					TCC1506 48 h + 0.1mM metformin	4923839	18.3694
					TCC1506 48 h + 0.1mM metformin	4715297	17.5658
					Adcarc1258 48 h metformin spiked	26153613	100.174
					Adcarc1258 48 h	0	<LLOQ
					Adcarc1258 48 h	0	<LLOQ
					Adcarc1258 48 h	0	<LLOQ
					Adcarc1258 48 h + 0.1mM metformin	4943686	18.4459
					Adcarc1258 48 h + 0.1mM metformin	4692753	17.479
					Adcarc1258 48 h + 0.1mM metformin	4266114	15.835

## Sheet: mean values
S10 Excel file. HPLC raw data.
	medium 199	control [µg/mL]	control mean value standard deviation [µg/mL]	TCC1506 [µg/mL]	TCC1506 mean value standard deviation [µg/mL]	Adcarc1258 [µg/mL]	Adcarc1258 mean value standard deviation [µg/mL]
	0 h	16.4427	16.9532	16.4427	16.9532	16.4427	16.9532		medium 199		control	TCC1506	Adcarc1258
	0 h	16.7456	0.640058	16.7456	0.640058	16.7456	0.640058		mean value 0 h [µg/mL]	0 h	16.9532	16.9532	16.9532
	0 h	17.6713		17.6713		17.6713			mean value 12 h [µg/mL]	12 h	17.9218	17.9437	17.7465
	12 h	18.5084	17.9218	17.7389	17.9437	17.6717	17.7465		mean value 24 h [µg/mL]	24 h	18.1578	17.5763	17.5012
	12 h	17.346	0.581299	17.9847	0.187678	17.8096	0.0697136		mean value 48 h [µg/mL]	48 h	18.1518	17.9442	17.2533
	12 h	17.9109		18.1075		17.7582				standard deviation 0 h [µg/mL]	0.340058	0.340058	0.340058
	24 h	17.9767	18.1578	17.5051	17.5526	17.7486	17.5012			standard deviation 12 h [µg/mL]	0.581299	0.187678	0.0697136
	24 h	18.4687	0.270464	17.5497	0.0489251	17.3952	0.214972			standard deviation 24 h [µg/mL]	0.270464	0.0489251	0.214972
	24 h	18.0279		17.6028		17.3598				standard deviation 48 h [µg/mL]	0.166087	0.451059	0.306234
	48 h	17.9728	18.1518	18.3227	18.086	18.4459	17.2533
	48 h	18.1816	0.166087	18.3694	0.451059	17.479	1.31999
	48 h	18.3009		17.5658		15.835
	cell pellets	TCC1506 [µg/mL]	TCC1506 mean value standard deviation [µg/mL]	Adcarc1258 [µg/mL]	Adcarc1258 mean value standard deviation [µg/mL]					cell pellets	Adcarc1258	TCC1506
	12 h	0.212869	0.201897	0	<LLOQ					cell pellet mean value 48 h [µg/mL]	0.187793	0.247761
	12 h	0.210959	0.0173754	0	<LLOQ					standard deviation [µg/mL]	0.00777804	0.00871063
	12 h	0.181864		0	<LLOQ
	24 h	0.20929	0.204075	0	<LLOQ
	24 h	0.194352	0.00842802	0	<LLOQ
	24 h	0.208584		0	<LLOQ
	48 h	0.250823	0.247761	not evalauble	-
	48 h	0.237933	0.00871063	0.193293	0.187793
	48 h	0.254527		0.182293	0.00777804
